# Supplementary material for: (3aR,8aR)-2,2,6,6-Tetra­methyl-4,4,8,8-tetra­phenyl­tetra­hydro-1,3-dioxolo[4,5-e][1,3,2]dioxasilepine
Source: Acta Crystallogr Sect E Struct Rep Online. 2008 Dec 17;65(Pt 1):o135. doi: 10.1107/S160053680804227X (PMC2968053; doi:10.1107/S160053680804227X)
Supplement: Supplementary file 1 [file e-65-0o135-sup1.cif]

##############################################################################
###                                                                        ###
###        Electronic paper (Acta Crystallographica Section E)             ###
###                                                                        ###
##############################################################################
#                                                                            #
# This CIF contains the data in a paper accepted for publication in Acta     #
# Crystallographica Section E. It conforms to the requirements of Notes      #
# for Authors for Section E, and has been peer reviewed under the auspices   #
# of the IUCr Commission on Journals.                                        #
#                                                                            #
# Full details of the Crystallographic Information File format               #
# are given in the paper "The Crystallographic Information File (CIF):       #
# a New Standard Archive File for Crystallography" by S. R. Hall, F. H.      #
# Allen and I. D. Brown [Acta Cryst. (1991), A47, 655-685].                  #
#                                                                            #
# The current version of the core CIF dictionary is obtainable from          #
# ftp://ftp.iucr.org/pub/cif_core.dic. The current version number is 2.4.    #
#                                                                            #
# Software is freely available for graphical display of the structure(s) in  #
# this CIF.  For information consult the CIF home page http://www.iucr.org/  #
# cif/home.html                                                              #
#                                                                            #
# This file may be used for bona fide research purposes within the           #
# scientific community so long as proper attribution is given to the journal # 
# article from which it was obtained.                                        #
#                                                                            #
##############################################################################
                                             
data_global
_audit_creation_method     SHELXL-97
_journal_date_recd_electronic     2008-12-09
_journal_date_accepted     2008-12-11
_journal_name_full     'Acta Crystallographica, Section E'
_journal_year     2009
_journal_volume     65
_journal_issue      1
_journal_page_first     o135
_journal_page_last     o135
_journal_paper_category     QO
_journal_coeditor_code     HG2455
_publ_contact_author_name     'Butcher, Ray J.'
_publ_contact_author_address
;
Department of Chemistry
Howard University
525 College Street NW
Washington DC 20059, USA
;
_publ_contact_author_email     rbutcher99@yahoo.com
_publ_contact_author_fax     ?
_publ_contact_author_phone     '703 585-6631'
_publ_section_title
;\
(3aR,8aR)-2,2,6,6-Tetramethyl-4,4,8,8-tetraphenyltetrahydro-1,3-dioxolo[4,5-\
<i>e</i>][1,3,2]dioxasilepine
;
loop_
    _publ_author_name
    _publ_author_address
    'Hijji, Yousef M.'
;Department of Chemistry
Morgan State University
Baltimore, MD 21251, USA
;
    'Hudrlik, Paul F.'
;Department of Chemistry
Howard University
525 College Street NW
Washington
DC 20059, USA
;
    'Hudrlik, Anne M.'
;Department of Chemistry
Howard University
525 College Street NW
Washington
DC 20059, USA
;
    'Butcher, Ray J.'
;Department of Chemistry
Howard University
525 College Street NW
Washington
DC 20059, USA
;
    'Jasinski, Jerry P.'
;
Department of Chemistry
Keene State College
229 Main Street
Keene, NH 03435-2001, USA
;
data_I
_chemical_name_systematic
;
(3aR,8aR)-2,2,6,6-Tetramethyl-4,4,8,8-tetraphenyltetrahydro-1,3-
dioxolo[4,5-<i>e</i>][1,3,2]dioxasilepine
;
_chemical_name_common     ?
_chemical_formula_moiety     'C33 H34 O4 Si'
_chemical_formula_sum     'C33 H34 O4 Si'
_chemical_formula_iupac     'C33 H34 O4 Si'
_chemical_formula_weight     522.69
_chemical_melting_point     ?
_symmetry_cell_setting     Orthorhombic
_symmetry_space_group_name_H-M     'P 21 21 21'
_symmetry_space_group_name_Hall     'P 2ac 2ab'
loop_
    _symmetry_equiv_pos_as_xyz
    'x, y, z'
    '-x+1/2, -y, z+1/2'
    '-x, y+1/2, -z+1/2'
    'x+1/2, -y+1/2, -z'
_cell_length_a     10.008(2)
_cell_length_b     17.081(3)
_cell_length_c     17.271(3)
_cell_angle_alpha     90.00
_cell_angle_beta     90.00
_cell_angle_gamma     90.00
_cell_volume     2952.4(9)
_cell_formula_units_Z     4
_cell_measurement_reflns_used     26
_cell_measurement_theta_min     4.24
_cell_measurement_theta_max     10.53
_cell_measurement_temperature     293(2)
_exptl_crystal_description     block
_exptl_crystal_colour     colorless
_exptl_crystal_size_max     0.56
_exptl_crystal_size_mid     0.32
_exptl_crystal_size_min     0.16
_exptl_crystal_density_diffrn     1.176
_exptl_crystal_density_meas     ?
_exptl_crystal_density_method     'not measured'
_exptl_crystal_F_000     1112
_exptl_absorpt_coefficient_mu     0.114
_exptl_absorpt_correction_type     refdelf
_exptl_absorpt_process_details     '(SHELXL97; Sheldrick, 2008)'
_exptl_absorpt_correction_T_min     0.786
_exptl_absorpt_correction_T_max     0.982
_exptl_special_details
;
Sheldrick, G.M. (anon) SHELX97 Release 97-2 (1998)
I/sigma threshold for reflections     =   5.000
Delta(U)/lambda**2                    =   0.000
Highest even order spherical harmonic =       6
Highest odd  order spherical harmonic =       3
;
_diffrn_ambient_temperature     293(2)
_diffrn_radiation_type     MoK\a
_diffrn_radiation_wavelength     0.71073
_diffrn_radiation_source     'fine-focus sealed tube'
_diffrn_radiation_monochromator     graphite
_diffrn_measurement_device_type     'Siemans P2'
_diffrn_measurement_method     \w
_diffrn_detector_area_resol_mean     ?
_diffrn_reflns_number     2819
_diffrn_reflns_av_R_equivalents     ?
_diffrn_reflns_av_sigmaI/netI     0.0740
_diffrn_reflns_theta_min     2.64
_diffrn_reflns_theta_max     25.00
_diffrn_reflns_theta_full     25.00
_diffrn_measured_fraction_theta_max     0.959
_diffrn_measured_fraction_theta_full     0.959
_diffrn_reflns_limit_h_min     0
_diffrn_reflns_limit_h_max     10
_diffrn_reflns_limit_k_min     0
_diffrn_reflns_limit_k_max     20
_diffrn_reflns_limit_l_min     0
_diffrn_reflns_limit_l_max     20
_diffrn_standards_number     3
_diffrn_standards_interval_count     97
_diffrn_standards_interval_time     ?
_diffrn_standards_decay_%     0
_refine_special_details
;
Refinement of <i>F</i>^2^ against ALL reflections. The weighted <i>R</i>-factor
<i>wR</i> and goodness of fit <i>S</i> are based on <i>F</i>^2^, conventional
<i>R</i>-factors <i>R</i> are based on <i>F</i>, with <i>F</i> set to zero for
negative <i>F</i>^2^. The threshold expression of <i>F</i>^2^ >
\s(<i>F</i>^2^) is used only for calculating <i>R</i>-factors(gt) <i>etc</i>.
and is not relevant to the choice of reflections for refinement.
<i>R</i>-factors based on <i>F</i>^2^ are statistically about twice as large
as those based on <i>F</i>, and <i>R</i>- factors based on ALL data will be
even larger.
;
_reflns_number_total     2819
_reflns_number_gt     1693
_reflns_threshold_expression     I>2\s(I)
_refine_ls_structure_factor_coef     Fsqd
_refine_ls_matrix_type     full
_refine_ls_R_factor_all     0.1150
_refine_ls_R_factor_gt     0.0544
_refine_ls_wR_factor_gt     0.0965
_refine_ls_wR_factor_ref     0.1191
_refine_ls_goodness_of_fit_ref     1.039
_refine_ls_restrained_S_all     1.048
_refine_ls_number_reflns     2819
_refine_ls_number_parameters     388
_refine_ls_number_restraints     14
_refine_ls_hydrogen_treatment     constr
_refine_ls_weighting_scheme     calc
_refine_ls_weighting_details
          'calc w=1/[\s^2^(Fo^2^)+(0.0282P)^2^+0.814P] where P=(Fo^2^+2Fc^2^)/3'
_atom_sites_solution_hydrogens     geom
_atom_sites_solution_primary     direct
_atom_sites_solution_secondary     difmap
_refine_ls_shift/su_max     0.000
_refine_ls_shift/su_mean     0.000
_refine_diff_density_max     0.238
_refine_diff_density_min     -0.180
_refine_ls_extinction_method     none
_refine_ls_extinction_coef     ?
_refine_ls_abs_structure_details     ?
_refine_ls_abs_structure_Flack     ?
loop_
    _atom_type_symbol
    _atom_type_description
    _atom_type_scat_dispersion_real
    _atom_type_scat_dispersion_imag
    _atom_type_scat_source
    'C' 'C' 0.0033 0.0016
                         'International Tables Vol C Tables 4.2.6.8 and 6.1.1.4'
    'H' 'H' 0.0000 0.0000
                         'International Tables Vol C Tables 4.2.6.8 and 6.1.1.4'
    'O' 'O' 0.0106 0.0060
                         'International Tables Vol C Tables 4.2.6.8 and 6.1.1.4'
    'Si' 'Si' 0.0817 0.0704
                         'International Tables Vol C Tables 4.2.6.8 and 6.1.1.4'
_computing_data_collection     'XSCANS (Siemens, 2000)'
_computing_cell_refinement     'XSCANS (Siemens, 2000)'
_computing_data_reduction     'SHELXTL (Sheldrick, 2008)'
_computing_structure_solution     'SHELXS97 (Sheldrick, 2008)'
_computing_structure_refinement     'SHELXL97 (Sheldrick, 2008)'
_computing_molecular_graphics     'SHELXTL (Sheldrick, 2008)'
_computing_publication_material     'SHELXTL (Sheldrick, 2008)'
loop_
    _atom_site_type_symbol
    _atom_site_label
    _atom_site_fract_x
    _atom_site_fract_y
    _atom_site_fract_z
    _atom_site_U_iso_or_equiv
    _atom_site_adp_type
    _atom_site_calc_flag
    _atom_site_refinement_flags
    _atom_site_occupancy
    _atom_site_disorder_assembly
    _atom_site_disorder_group
    Si Si 0.33141(17) 0.47321(9) 0.20896(10) 0.0592(5) Uani d . 1 . .
    O O1 0.1516(4) 0.7144(2) 0.1711(2) 0.0552(10) Uani d . 1 A .
    O O2 0.3460(4) 0.73928(18) 0.2371(2) 0.0566(10) Uani d . 1 A .
    O O3 0.3023(3) 0.5239(2) 0.1311(2) 0.0503(9) Uani d . 1 . .
    O O4 0.3509(4) 0.53154(19) 0.2825(2) 0.0577(10) Uani d . 1 . .
    C C1 0.3489(5) 0.6580(3) 0.2198(3) 0.0467(14) Uani d . 1 . .
    H H1A 0.4140 0.6486 0.1785 0.08(2) Uiso calc R 1 . .
    C C2 0.2078(5) 0.6398(3) 0.1892(3) 0.0451(14) Uani d . 1 . .
    H H2A 0.1554 0.6157 0.2308 0.038(13) Uiso calc R 1 . .
    C C3 0.2373(5) 0.7744(3) 0.1978(4) 0.0571(16) Uani d D 1 . .
    C C4A 0.1589(18) 0.806(2) 0.2655(13) 0.112(8) Uani d PDU 0.52(5) A 1
    H H4AA 0.1480 0.7661 0.3038 0.168 Uiso calc PR 0.52(5) A 1
    H H4AB 0.0727 0.8236 0.2481 0.168 Uiso calc PR 0.52(5) A 1
    H H4AC 0.2063 0.8498 0.2878 0.168 Uiso calc PR 0.52(5) A 1
    C C4B 0.1677(18) 0.8414(12) 0.2382(16) 0.069(7) Uani d PDU 0.48(5) A 2
    H H4BA 0.1374 0.8245 0.2882 0.103 Uiso calc PR 0.48(5) A 2
    H H4BB 0.0926 0.8580 0.2078 0.103 Uiso calc PR 0.48(5) A 2
    H H4BC 0.2289 0.8842 0.2442 0.103 Uiso calc PR 0.48(5) A 2
    C C5 0.2928(8) 0.8209(4) 0.1269(5) 0.125(3) Uani d . 1 A .
    H H5A 0.3348 0.7853 0.0914 0.188 Uiso calc R 1 . .
    H H5B 0.3572 0.8586 0.1445 0.188 Uiso calc R 1 . .
    H H5C 0.2207 0.8474 0.1013 0.188 Uiso calc R 1 . .
    C C6 0.1940(9) 0.4087(5) 0.2353(5) 0.101(3) Uani d . 1 . .
    H H6A 0.1167 0.4395 0.2479 0.14(4) Uiso calc R 1 . .
    H H6B 0.2191 0.3778 0.2793 0.16(4) Uiso calc R 1 . .
    H H6C 0.1736 0.3748 0.1925 0.15(4) Uiso calc R 1 . .
    C C7 0.4856(8) 0.4183(5) 0.1872(5) 0.096(3) Uani d . 1 . .
    H H7A 0.5578 0.4544 0.1790 0.15(4) Uiso calc R 1 . .
    H H7B 0.4726 0.3875 0.1413 0.16(4) Uiso calc R 1 . .
    H H7C 0.5067 0.3845 0.2298 0.21(5) Uiso calc R 1 . .
    C C8 0.2050(5) 0.5850(3) 0.1171(3) 0.0446(14) Uani d . 1 . .
    C C9 0.3913(5) 0.6119(3) 0.2929(3) 0.0475(14) Uani d . 1 . .
    C C11 0.0677(5) 0.5469(3) 0.1056(3) 0.0460(14) Uani d . 1 . .
    C C12 -0.0482(6) 0.5767(4) 0.1375(3) 0.0620(16) Uani d . 1 . .
    H H12A -0.0448 0.6217 0.1677 0.036(13) Uiso calc R 1 . .
    C C13 -0.1702(7) 0.5395(4) 0.1244(4) 0.083(2) Uani d . 1 . .
    H H13A -0.2479 0.5601 0.1458 0.063(18) Uiso calc R 1 . .
    C C14 -0.1768(8) 0.4733(4) 0.0805(4) 0.079(2) Uani d . 1 . .
    H H14A -0.2585 0.4486 0.0724 0.12(3) Uiso calc R 1 . .
    C C15 -0.0627(7) 0.4432(4) 0.0482(4) 0.077(2) Uani d . 1 . .
    H H15A -0.0665 0.3979 0.0184 0.12(3) Uiso calc R 1 . .
    C C16 0.0574(6) 0.4803(4) 0.0602(3) 0.0625(16) Uani d . 1 . .
    H H16A 0.1340 0.4601 0.0371 0.052(16) Uiso calc R 1 . .
    C C21 0.2468(6) 0.6290(3) 0.0434(3) 0.0508(15) Uani d . 1 . .
    C C22 0.1578(8) 0.6732(3) 0.0024(4) 0.0698(18) Uani d . 1 . .
    H H22A 0.0691 0.6746 0.0183 0.07(2) Uiso calc R 1 . .
    C C23 0.1945(10) 0.7154(5) -0.0611(4) 0.092(2) Uani d . 1 . .
    H H23A 0.1316 0.7452 -0.0876 0.16(4) Uiso calc R 1 . .
    C C24 0.3253(11) 0.7136(5) -0.0860(4) 0.100(3) Uani d . 1 . .
    H H24A 0.3517 0.7429 -0.1287 0.11(3) Uiso calc R 1 . .
    C C25 0.4167(9) 0.6678(5) -0.0468(5) 0.101(3) Uani d . 1 . .
    H H25A 0.5049 0.6658 -0.0637 0.13(3) Uiso calc R 1 . .
    C C26 0.3781(7) 0.6247(4) 0.0176(4) 0.070(2) Uani d . 1 . .
    H H26A 0.4397 0.5932 0.0432 0.09(2) Uiso calc R 1 . .
    C C31 0.5427(5) 0.6147(3) 0.3048(3) 0.0474(14) Uani d . 1 . .
    C C32 0.6025(7) 0.5547(4) 0.3465(4) 0.0711(19) Uani d . 1 . .
    H H32A 0.5510 0.5132 0.3646 0.09(2) Uiso calc R 1 . .
    C C33 0.7394(7) 0.5563(4) 0.3613(4) 0.084(2) Uani d . 1 . .
    H H33A 0.7790 0.5154 0.3885 0.08(2) Uiso calc R 1 . .
    C C34 0.8153(7) 0.6169(5) 0.3363(4) 0.081(2) Uani d . 1 . .
    H H34A 0.9064 0.6180 0.3469 0.067(18) Uiso calc R 1 . .
    C C35 0.7572(6) 0.6772(4) 0.2951(4) 0.0707(19) Uani d . 1 . .
    H H35A 0.8095 0.7186 0.2776 0.07(2) Uiso calc R 1 . .
    C C36 0.6220(6) 0.6763(3) 0.2797(3) 0.0545(15) Uani d . 1 . .
    H H36A 0.5836 0.7173 0.2522 0.07(2) Uiso calc R 1 . .
    C C41 0.3189(6) 0.6414(3) 0.3661(3) 0.0532(14) Uani d . 1 . .
    C C42 0.2127(6) 0.6020(5) 0.3967(4) 0.0684(19) Uani d . 1 . .
    H H42A 0.1834 0.5561 0.3731 0.07(2) Uiso calc R 1 . .
    C C43 0.1473(8) 0.6293(6) 0.4625(4) 0.094(2) Uani d . 1 . .
    H H43A 0.0743 0.6018 0.4818 0.10(2) Uiso calc R 1 . .
    C C44 0.1888(9) 0.6958(6) 0.4992(5) 0.103(3) Uani d . 1 . .
    H H44A 0.1450 0.7138 0.5432 0.13(3) Uiso calc R 1 . .
    C C45 0.2967(8) 0.7356(5) 0.4695(4) 0.089(2) Uani d . 1 . .
    H H45A 0.3262 0.7810 0.4939 0.08(2) Uiso calc R 1 . .
    C C46 0.3619(7) 0.7092(4) 0.4038(4) 0.0720(18) Uani d . 1 . .
    H H46A 0.4349 0.7368 0.3846 0.10(3) Uiso calc R 1 . .
loop_
    _atom_site_aniso_label
    _atom_site_aniso_U_11
    _atom_site_aniso_U_22
    _atom_site_aniso_U_33
    _atom_site_aniso_U_12
    _atom_site_aniso_U_13
    _atom_site_aniso_U_23
    Si 0.0568(10) 0.0456(8) 0.0752(12) 0.0000(9) -0.0127(10) 0.0017(10)
    O1 0.048(2) 0.050(2) 0.067(2) 0.003(2) -0.016(2) -0.0028(19)
    O2 0.062(3) 0.0385(19) 0.069(3) -0.006(2) -0.022(2) -0.0059(19)
    O3 0.051(2) 0.0468(19) 0.053(2) 0.0058(19) 0.0000(18) -0.003(2)
    O4 0.069(2) 0.050(2) 0.054(2) -0.007(2) -0.005(2) 0.005(2)
    C1 0.051(4) 0.042(3) 0.047(3) -0.002(3) 0.000(3) -0.006(3)
    C2 0.043(3) 0.046(3) 0.047(4) -0.003(3) -0.003(3) -0.001(3)
    C3 0.045(3) 0.046(3) 0.079(5) 0.004(3) -0.026(3) -0.019(4)
    C4A 0.096(9) 0.102(12) 0.138(11) 0.034(9) -0.031(8) -0.040(9)
    C4B 0.071(8) 0.045(8) 0.090(11) 0.016(7) -0.015(7) -0.018(7)
    C5 0.133(7) 0.096(6) 0.147(7) -0.046(6) -0.065(7) 0.059(6)
    C6 0.102(7) 0.088(5) 0.114(7) -0.041(6) -0.035(5) 0.024(6)
    C7 0.095(6) 0.089(5) 0.105(7) 0.045(5) -0.030(5) -0.024(6)
    C8 0.043(3) 0.047(3) 0.044(3) 0.001(3) -0.007(3) -0.003(3)
    C9 0.046(3) 0.053(3) 0.043(3) 0.001(3) -0.007(3) 0.012(3)
    C11 0.047(3) 0.050(4) 0.041(3) -0.003(3) -0.002(3) 0.006(3)
    C12 0.053(4) 0.064(4) 0.069(4) -0.013(3) 0.004(3) -0.022(4)
    C13 0.048(4) 0.107(6) 0.094(5) -0.014(4) 0.015(4) -0.020(5)
    C14 0.071(5) 0.094(5) 0.072(5) -0.030(5) 0.005(4) -0.024(4)
    C15 0.074(5) 0.087(5) 0.070(4) -0.018(4) 0.001(4) -0.023(4)
    C16 0.056(4) 0.073(4) 0.059(4) -0.002(4) 0.008(3) -0.021(4)
    C21 0.054(4) 0.052(4) 0.046(3) -0.005(3) 0.004(3) -0.010(3)
    C22 0.072(5) 0.074(4) 0.063(4) -0.011(4) 0.003(4) 0.017(4)
    C23 0.118(7) 0.095(5) 0.062(5) -0.018(6) 0.000(5) 0.017(5)
    C24 0.150(9) 0.102(6) 0.047(5) -0.054(7) 0.009(6) 0.003(4)
    C25 0.092(7) 0.134(8) 0.078(6) -0.037(6) 0.031(5) -0.013(6)
    C26 0.061(5) 0.086(5) 0.064(4) -0.016(4) 0.021(4) 0.000(4)
    C31 0.048(3) 0.048(3) 0.047(3) 0.009(3) -0.005(3) -0.005(3)
    C32 0.077(5) 0.079(5) 0.057(4) 0.003(4) -0.011(4) 0.011(4)
    C33 0.080(6) 0.079(5) 0.093(6) 0.024(5) -0.028(5) 0.008(5)
    C34 0.048(5) 0.114(6) 0.080(5) 0.023(5) -0.017(4) -0.026(5)
    C35 0.041(4) 0.089(5) 0.082(5) -0.002(4) -0.001(4) -0.009(5)
    C36 0.048(4) 0.055(4) 0.060(4) 0.004(3) -0.001(3) -0.001(4)
    C41 0.045(3) 0.068(4) 0.047(4) 0.007(3) -0.002(3) 0.003(3)
    C42 0.063(5) 0.095(5) 0.048(4) -0.002(4) 0.007(3) 0.005(4)
    C43 0.063(5) 0.146(8) 0.075(6) 0.002(6) 0.012(5) 0.005(6)
    C44 0.076(6) 0.154(9) 0.078(6) 0.026(6) 0.026(5) -0.006(6)
    C45 0.112(7) 0.096(6) 0.060(5) 0.020(5) -0.002(5) -0.031(4)
    C46 0.073(5) 0.078(4) 0.064(4) 0.000(4) 0.007(4) -0.013(4)
_geom_special_details
;
All e.s.d.'s (except the e.s.d. in the dihedral angle between two l.s. planes)
are estimated using the full covariance matrix. The cell e.s.d.'s are taken
into account individually in the estimation of e.s.d.'s in distances, angles
and torsion angles; correlations between e.s.d.'s in cell parameters are only
used when they are defined by crystal symmetry. An approximate (isotropic)
treatment of cell e.s.d.'s is used for estimating e.s.d.'s involving l.s.
planes.
;
loop_
    _geom_bond_atom_site_label_1
    _geom_bond_atom_site_label_2
    _geom_bond_site_symmetry_2
    _geom_bond_distance
    _geom_bond_publ_flag
    Si O4 . 1.626(4) ?
    Si O3 . 1.626(4) ?
    Si C6 . 1.820(7) ?
    Si C7 . 1.845(7) ?
    O1 C3 . 1.413(6) ?
    O1 C2 . 1.428(6) ?
    O2 C3 . 1.416(6) ?
    O2 C1 . 1.420(5) ?
    O3 C8 . 1.448(6) ?
    O4 C9 . 1.442(6) ?
    C1 C2 . 1.539(7) ?
    C1 C9 . 1.548(6) ?
    C1 H1A . 0.9800 ?
    C2 C8 . 1.557(7) ?
    C2 H2A . 0.9800 ?
    C3 C4B . 1.511(8) ?
    C3 C4A . 1.511(9) ?
    C3 C5 . 1.561(9) ?
    C4A H4AA . 0.9600 ?
    C4A H4AB . 0.9600 ?
    C4A H4AC . 0.9600 ?
    C4B H4BA . 0.9600 ?
    C4B H4BB . 0.9600 ?
    C4B H4BC . 0.9600 ?
    C5 H5A . 0.9600 ?
    C5 H5B . 0.9600 ?
    C5 H5C . 0.9600 ?
    C6 H6A . 0.9600 ?
    C6 H6B . 0.9600 ?
    C6 H6C . 0.9600 ?
    C7 H7A . 0.9600 ?
    C7 H7B . 0.9600 ?
    C7 H7C . 0.9600 ?
    C8 C11 . 1.534(7) ?
    C8 C21 . 1.537(7) ?
    C9 C31 . 1.530(7) ?
    C9 C41 . 1.542(7) ?
    C11 C12 . 1.380(7) ?
    C11 C16 . 1.385(7) ?
    C12 C13 . 1.396(8) ?
    C12 H12A . 0.9300 ?
    C13 C14 . 1.363(8) ?
    C13 H13A . 0.9300 ?
    C14 C15 . 1.370(9) ?
    C14 H14A . 0.9300 ?
    C15 C16 . 1.374(8) ?
    C15 H15A . 0.9300 ?
    C16 H16A . 0.9300 ?
    C21 C22 . 1.366(8) ?
    C21 C26 . 1.390(8) ?
    C22 C23 . 1.363(9) ?
    C22 H22A . 0.9300 ?
    C23 C24 . 1.378(12) ?
    C23 H23A . 0.9300 ?
    C24 C25 . 1.381(11) ?
    C24 H24A . 0.9300 ?
    C25 C26 . 1.387(9) ?
    C25 H25A . 0.9300 ?
    C26 H26A . 0.9300 ?
    C31 C36 . 1.387(7) ?
    C31 C32 . 1.388(7) ?
    C32 C33 . 1.394(9) ?
    C32 H32A . 0.9300 ?
    C33 C34 . 1.355(9) ?
    C33 H33A . 0.9300 ?
    C34 C35 . 1.380(9) ?
    C34 H34A . 0.9300 ?
    C35 C36 . 1.379(8) ?
    C35 H35A . 0.9300 ?
    C36 H36A . 0.9300 ?
    C41 C42 . 1.365(8) ?
    C41 C46 . 1.396(8) ?
    C42 C43 . 1.392(9) ?
    C42 H42A . 0.9300 ?
    C43 C44 . 1.366(10) ?
    C43 H43A . 0.9300 ?
    C44 C45 . 1.375(10) ?
    C44 H44A . 0.9300 ?
    C45 C46 . 1.385(9) ?
    C45 H45A . 0.9300 ?
    C46 H46A . 0.9300 ?
loop_
    _geom_angle_atom_site_label_1
    _geom_angle_atom_site_label_2
    _geom_angle_atom_site_label_3
    _geom_angle_site_symmetry_1
    _geom_angle_site_symmetry_3
    _geom_angle
    _geom_angle_publ_flag
    O4 Si O3 . . 109.93(17) ?
    O4 Si C6 . . 105.5(4) ?
    O3 Si C6 . . 113.2(3) ?
    O4 Si C7 . . 111.8(3) ?
    O3 Si C7 . . 104.6(3) ?
    C6 Si C7 . . 112.1(5) ?
    C3 O1 C2 . . 109.7(4) ?
    C3 O2 C1 . . 109.1(4) ?
    C8 O3 Si . . 130.0(3) ?
    C9 O4 Si . . 135.6(3) ?
    O2 C1 C2 . . 104.6(4) ?
    O2 C1 C9 . . 109.3(4) ?
    C2 C1 C9 . . 115.4(4) ?
    O2 C1 H1A . . 109.1 ?
    C2 C1 H1A . . 109.1 ?
    C9 C1 H1A . . 109.1 ?
    O1 C2 C1 . . 104.8(4) ?
    O1 C2 C8 . . 110.7(4) ?
    C1 C2 C8 . . 114.4(4) ?
    O1 C2 H2A . . 108.9 ?
    C1 C2 H2A . . 108.9 ?
    C8 C2 H2A . . 108.9 ?
    O1 C3 O2 . . 108.4(4) ?
    O1 C3 C4B . . 114.8(9) ?
    O2 C3 C4B . . 116.9(10) ?
    O1 C3 C4A . . 101.5(12) ?
    O2 C3 C4A . . 100.4(13) ?
    C4B C3 C4A . . 29.4(9) ?
    O1 C3 C5 . . 109.3(5) ?
    O2 C3 C5 . . 108.6(5) ?
    C4B C3 C5 . . 98.0(13) ?
    C4A C3 C5 . . 127.4(18) ?
    C3 C4A H4AA . . 109.5 ?
    C3 C4A H4AB . . 109.5 ?
    C3 C4A H4AC . . 109.5 ?
    C3 C4B H4BA . . 109.5 ?
    C3 C4B H4BB . . 109.5 ?
    H4BA C4B H4BB . . 109.5 ?
    C3 C4B H4BC . . 109.5 ?
    H4BA C4B H4BC . . 109.5 ?
    H4BB C4B H4BC . . 109.5 ?
    C3 C5 H5A . . 109.5 ?
    C3 C5 H5B . . 109.5 ?
    H5A C5 H5B . . 109.5 ?
    C3 C5 H5C . . 109.5 ?
    H5A C5 H5C . . 109.5 ?
    H5B C5 H5C . . 109.5 ?
    Si C6 H6A . . 109.5 ?
    Si C6 H6B . . 109.5 ?
    H6A C6 H6B . . 109.5 ?
    Si C6 H6C . . 109.5 ?
    H6A C6 H6C . . 109.5 ?
    H6B C6 H6C . . 109.5 ?
    Si C7 H7A . . 109.5 ?
    Si C7 H7B . . 109.5 ?
    H7A C7 H7B . . 109.5 ?
    Si C7 H7C . . 109.5 ?
    H7A C7 H7C . . 109.5 ?
    H7B C7 H7C . . 109.5 ?
    O3 C8 C11 . . 108.6(4) ?
    O3 C8 C21 . . 107.9(4) ?
    C11 C8 C21 . . 110.1(4) ?
    O3 C8 C2 . . 106.7(4) ?
    C11 C8 C2 . . 112.0(4) ?
    C21 C8 C2 . . 111.4(4) ?
    O4 C9 C31 . . 109.0(4) ?
    O4 C9 C41 . . 106.4(4) ?
    C31 C9 C41 . . 110.1(4) ?
    O4 C9 C1 . . 107.8(4) ?
    C31 C9 C1 . . 111.5(4) ?
    C41 C9 C1 . . 111.9(4) ?
    C12 C11 C16 . . 117.8(5) ?
    C12 C11 C8 . . 123.0(5) ?
    C16 C11 C8 . . 119.2(5) ?
    C11 C12 C13 . . 120.2(6) ?
    C11 C12 H12A . . 119.9 ?
    C13 C12 H12A . . 119.9 ?
    C14 C13 C12 . . 120.7(6) ?
    C14 C13 H13A . . 119.7 ?
    C12 C13 H13A . . 119.7 ?
    C13 C14 C15 . . 119.8(7) ?
    C13 C14 H14A . . 120.1 ?
    C15 C14 H14A . . 120.1 ?
    C14 C15 C16 . . 119.7(6) ?
    C14 C15 H15A . . 120.1 ?
    C16 C15 H15A . . 120.1 ?
    C15 C16 C11 . . 121.9(6) ?
    C15 C16 H16A . . 119.1 ?
    C11 C16 H16A . . 119.1 ?
    C22 C21 C26 . . 118.7(6) ?
    C22 C21 C8 . . 121.5(5) ?
    C26 C21 C8 . . 119.9(6) ?
    C23 C22 C21 . . 122.2(8) ?
    C23 C22 H22A . . 118.9 ?
    C21 C22 H22A . . 118.9 ?
    C22 C23 C24 . . 119.7(9) ?
    C22 C23 H23A . . 120.2 ?
    C24 C23 H23A . . 120.2 ?
    C23 C24 C25 . . 119.3(8) ?
    C23 C24 H24A . . 120.4 ?
    C25 C24 H24A . . 120.4 ?
    C24 C25 C26 . . 120.6(8) ?
    C24 C25 H25A . . 119.7 ?
    C26 C25 H25A . . 119.7 ?
    C25 C26 C21 . . 119.5(8) ?
    C25 C26 H26A . . 120.3 ?
    C21 C26 H26A . . 120.3 ?
    C36 C31 C32 . . 118.4(5) ?
    C36 C31 C9 . . 123.3(5) ?
    C32 C31 C9 . . 118.3(5) ?
    C31 C32 C33 . . 120.3(7) ?
    C31 C32 H32A . . 119.9 ?
    C33 C32 H32A . . 119.9 ?
    C34 C33 C32 . . 120.5(7) ?
    C34 C33 H33A . . 119.7 ?
    C32 C33 H33A . . 119.7 ?
    C33 C34 C35 . . 119.9(7) ?
    C33 C34 H34A . . 120.0 ?
    C35 C34 H34A . . 120.0 ?
    C36 C35 C34 . . 120.3(7) ?
    C36 C35 H35A . . 119.9 ?
    C34 C35 H35A . . 119.9 ?
    C35 C36 C31 . . 120.7(6) ?
    C35 C36 H36A . . 119.7 ?
    C31 C36 H36A . . 119.7 ?
    C42 C41 C46 . . 118.0(6) ?
    C42 C41 C9 . . 121.4(6) ?
    C46 C41 C9 . . 120.6(5) ?
    C41 C42 C43 . . 121.1(7) ?
    C41 C42 H42A . . 119.4 ?
    C43 C42 H42A . . 119.4 ?
    C44 C43 C42 . . 121.0(8) ?
    C44 C43 H43A . . 119.5 ?
    C42 C43 H43A . . 119.5 ?
    C43 C44 C45 . . 118.5(8) ?
    C43 C44 H44A . . 120.7 ?
    C45 C44 H44A . . 120.7 ?
    C44 C45 C46 . . 120.9(8) ?
    C44 C45 H45A . . 119.5 ?
    C46 C45 H45A . . 119.5 ?
    C45 C46 C41 . . 120.5(7) ?
    C45 C46 H46A . . 119.8 ?
    C41 C46 H46A . . 119.8 ?
loop_
    _geom_torsion_atom_site_label_1
    _geom_torsion_atom_site_label_2
    _geom_torsion_atom_site_label_3
    _geom_torsion_atom_site_label_4
    _geom_torsion_site_symmetry_1
    _geom_torsion_site_symmetry_2
    _geom_torsion_site_symmetry_3
    _geom_torsion_site_symmetry_4
    _geom_torsion
    _geom_torsion_publ_flag
    O4 Si O3 C8 . . . . -51.4(4) ?
    C6 Si O3 C8 . . . . 66.3(5) ?
    C7 Si O3 C8 . . . . -171.5(5) ?
    O3 Si O4 C9 . . . . -24.8(5) ?
    C6 Si O4 C9 . . . . -147.2(5) ?
    C7 Si O4 C9 . . . . 90.8(6) ?
    C3 O2 C1 C2 . . . . -18.7(6) ?
    C3 O2 C1 C9 . . . . -142.8(4) ?
    C3 O1 C2 C1 . . . . -8.0(5) ?
    C3 O1 C2 C8 . . . . -131.9(5) ?
    O2 C1 C2 O1 . . . . 16.2(5) ?
    C9 C1 C2 O1 . . . . 136.3(4) ?
    O2 C1 C2 C8 . . . . 137.6(4) ?
    C9 C1 C2 C8 . . . . -102.2(5) ?
    C2 O1 C3 O2 . . . . -3.2(6) ?
    C2 O1 C3 C4B . . . . -136.1(14) ?
    C2 O1 C3 C4A . . . . -108.4(16) ?
    C2 O1 C3 C5 . . . . 114.9(5) ?
    C1 O2 C3 O1 . . . . 14.3(6) ?
    C1 O2 C3 C4B . . . . 146.1(13) ?
    C1 O2 C3 C4A . . . . 120.3(16) ?
    C1 O2 C3 C5 . . . . -104.3(5) ?
    Si O3 C8 C11 . . . . -77.0(5) ?
    Si O3 C8 C21 . . . . 163.7(3) ?
    Si O3 C8 C2 . . . . 43.9(5) ?
    O1 C2 C8 O3 . . . . 160.3(4) ?
    C1 C2 C8 O3 . . . . 42.1(5) ?
    O1 C2 C8 C11 . . . . -81.0(5) ?
    C1 C2 C8 C11 . . . . 160.8(4) ?
    O1 C2 C8 C21 . . . . 42.8(6) ?
    C1 C2 C8 C21 . . . . -75.3(5) ?
    Si O4 C9 C31 . . . . -91.0(5) ?
    Si O4 C9 C41 . . . . 150.3(4) ?
    Si O4 C9 C1 . . . . 30.1(6) ?
    O2 C1 C9 O4 . . . . 161.0(4) ?
    C2 C1 C9 O4 . . . . 43.5(6) ?
    O2 C1 C9 C31 . . . . -79.5(5) ?
    C2 C1 C9 C31 . . . . 163.0(4) ?
    O2 C1 C9 C41 . . . . 44.4(6) ?
    C2 C1 C9 C41 . . . . -73.1(5) ?
    O3 C8 C11 C12 . . . . 138.0(5) ?
    C21 C8 C11 C12 . . . . -104.1(6) ?
    C2 C8 C11 C12 . . . . 20.4(7) ?
    O3 C8 C11 C16 . . . . -43.2(6) ?
    C21 C8 C11 C16 . . . . 74.7(6) ?
    C2 C8 C11 C16 . . . . -160.8(4) ?
    C16 C11 C12 C13 . . . . 0.8(8) ?
    C8 C11 C12 C13 . . . . 179.6(6) ?
    C11 C12 C13 C14 . . . . 0.3(10) ?
    C12 C13 C14 C15 . . . . -0.6(10) ?
    C13 C14 C15 C16 . . . . -0.3(10) ?
    C14 C15 C16 C11 . . . . 1.4(10) ?
    C12 C11 C16 C15 . . . . -1.7(8) ?
    C8 C11 C16 C15 . . . . 179.5(6) ?
    O3 C8 C21 C22 . . . . 160.2(5) ?
    C11 C8 C21 C22 . . . . 41.9(7) ?
    C2 C8 C21 C22 . . . . -83.0(6) ?
    O3 C8 C21 C26 . . . . -20.4(7) ?
    C11 C8 C21 C26 . . . . -138.7(5) ?
    C2 C8 C21 C26 . . . . 96.4(6) ?
    C26 C21 C22 C23 . . . . -2.5(9) ?
    C8 C21 C22 C23 . . . . 177.0(6) ?
    C21 C22 C23 C24 . . . . 0.5(10) ?
    C22 C23 C24 C25 . . . . 1.2(12) ?
    C23 C24 C25 C26 . . . . -0.8(12) ?
    C24 C25 C26 C21 . . . . -1.1(11) ?
    C22 C21 C26 C25 . . . . 2.7(9) ?
    C8 C21 C26 C25 . . . . -176.7(6) ?
    O4 C9 C31 C36 . . . . 147.2(5) ?
    C41 C9 C31 C36 . . . . -96.5(6) ?
    C1 C9 C31 C36 . . . . 28.4(7) ?
    O4 C9 C31 C32 . . . . -36.3(7) ?
    C41 C9 C31 C32 . . . . 80.0(6) ?
    C1 C9 C31 C32 . . . . -155.2(5) ?
    C36 C31 C32 C33 . . . . -1.0(9) ?
    C9 C31 C32 C33 . . . . -177.6(6) ?
    C31 C32 C33 C34 . . . . 1.1(11) ?
    C32 C33 C34 C35 . . . . -0.8(11) ?
    C33 C34 C35 C36 . . . . 0.5(10) ?
    C34 C35 C36 C31 . . . . -0.5(10) ?
    C32 C31 C36 C35 . . . . 0.7(9) ?
    C9 C31 C36 C35 . . . . 177.2(6) ?
    O4 C9 C41 C42 . . . . -16.0(6) ?
    C31 C9 C41 C42 . . . . -133.9(5) ?
    C1 C9 C41 C42 . . . . 101.5(6) ?
    O4 C9 C41 C46 . . . . 163.1(5) ?
    C31 C9 C41 C46 . . . . 45.2(7) ?
    C1 C9 C41 C46 . . . . -79.4(6) ?
    C46 C41 C42 C43 . . . . 1.3(9) ?
    C9 C41 C42 C43 . . . . -179.6(6) ?
    C41 C42 C43 C44 . . . . -0.9(11) ?
    C42 C43 C44 C45 . . . . 0.2(12) ?
    C43 C44 C45 C46 . . . . 0.2(11) ?
    C44 C45 C46 C41 . . . . 0.2(10) ?
    C42 C41 C46 C45 . . . . -0.9(9) ?
    C9 C41 C46 C45 . . . . 180.0(6) ?
