# Supplementary material for: (3aR,8aR)-2,2,6,6-Tetra­methyl-4,4,8,8-tetra­phenyl­tetra­hydro-1,3-dioxolo[4,5-e][1,3,2]dioxasilepine
Source: Acta Crystallogr Sect E Struct Rep Online. 2008 Dec 17;65(Pt 1):o135. doi: 10.1107/S160053680804227X (PMC2968053; doi:10.1107/S160053680804227X)
Supplement: Supplementary file 2 [file e-65-0o135-Isup2.hkl]

# 
# h,k,l, Fc-squared, Fo-squared, sigma(Fo-squared) and status flag 
# 
data_I
_shelx_title ' c:\xscans\ya544 in     P2(1)2(1)2(1)' 
_shelx_refln_list_code          4 
_shelx_F_calc_maximum      252.48 
_exptl_crystal_F_000      1112.00 
_reflns_d_resolution_high  0.8410 
 
loop_ 
 _symmetry_equiv_pos_as_xyz 
 'x, y, z' 
 '-x+1/2, -y, z+1/2' 
 '-x, y+1/2, -z+1/2' 
 'x+1/2, -y+1/2, -z' 
 
_cell_length_a    10.0080 
_cell_length_b    17.0810 
_cell_length_c    17.2710 
_cell_angle_alpha  90.000 
_cell_angle_beta   90.000 
_cell_angle_gamma  90.000 
 
_shelx_F_squared_multiplier     1.000 
 
loop_ 
 _refln_index_h 
 _refln_index_k 
 _refln_index_l 
 _refln_F_squared_calc 
 _refln_F_squared_meas 
 _refln_F_squared_sigma 
 _refln_observed_status 
   2   0   0    63748.05    63263.43    353.31 o 
   4   0   0     4919.07     4803.12    141.16 o 
   6   0   0     3718.41     3601.60    158.95 o 
   8   0   0      726.56      740.06     34.47 o 
   2   1   0      253.49      222.11     11.94 o 
   4   1   0        2.17        7.21      9.57 o 
   5   1   0     3332.22     3403.84    135.74 o 
   6   1   0      152.97      158.08     14.98 o 
   7   1   0      458.48      466.71     22.25 o 
   8   1   0        0.33       12.75     17.48 o 
   9   1   0       59.23       64.69     18.86 o 
   1   2   0     1844.32     1965.29     62.42 o 
   2   2   0     5172.25     5119.59    114.53 o 
   3   2   0        0.02        8.89      9.14 o 
   4   2   0      553.20      594.01     28.05 o 
   5   2   0     4089.19     3918.45    149.43 o 
   6   2   0        0.47        3.93     12.20 o 
   7   2   0      176.98      197.28     17.23 o 
   8   2   0      865.99      766.30     37.23 o 
   9   2   0       20.17       20.67     16.95 o 
   1   3   0     3850.00     3642.01     92.17 o 
   2   3   0      146.19      102.70     10.09 o 
   3   3   0      111.61      107.23     10.44 o 
   4   3   0        2.19       -0.63      9.54 o 
   5   3   0      471.26      513.89     25.14 o 
   6   3   0      272.63      270.69     17.16 o 
   7   3   0       64.17       97.02     15.80 o 
   8   3   0        0.00      -15.33     15.33 o 
   9   3   0        0.56       19.31     16.32 o 
   0   4   0       33.72       49.69      9.44 o 
   1   4   0      826.57      929.89     36.49 o 
   2   4   0     1209.63     1192.34     46.80 o 
   3   4   0      176.44      182.64     11.85 o 
   4   4   0     1051.53     1115.61     46.92 o 
   5   4   0        0.11      -10.46     11.25 o 
   6   4   0     1113.62     1126.54     46.75 o 
   7   4   0       70.08       93.95     17.13 o 
   8   4   0      110.58      130.25     18.41 o 
   9   4   0       33.48       -6.93     17.10 o 
   1   5   0      245.72      261.32     16.60 o 
   2   5   0       22.64       27.81      9.59 o 
   3   5   0     2405.24     2523.43    112.43 o 
   4   5   0      424.93      495.67     22.64 o 
   5   5   0     1013.28      939.09     34.43 o 
   6   5   0        1.01        7.22     14.16 o 
   7   5   0     1426.52     1490.87     65.81 o 
   8   5   0       64.77       53.36     17.95 o 
   9   5   0        0.01       -5.26     16.76 o 
  10   5   0       48.05       12.03     18.94 o 
   0   6   0       60.77       54.58     11.45 o 
   1   6   0        1.49       18.19     10.18 o 
   2   6   0      906.46      934.47     37.34 o 
   3   6   0       34.73       46.66     11.14 o 
   4   6   0     1034.43     1055.42     46.51 o 
   5   6   0        4.21        2.50     12.58 o 
   6   6   0      259.55      259.36     19.19 o 
   7   6   0      108.82       95.34     18.10 o 
   8   6   0        4.05        6.01     17.36 o 
   9   6   0      191.48      181.93     21.99 o 
  10   6   0       19.24       13.75     18.72 o 
   1   7   0      408.71      421.59     18.86 o 
   2   7   0     2205.45     2103.23    104.74 o 
   3   7   0        0.76        9.00     10.66 o 
   4   7   0      187.76      199.26     14.80 o 
   5   7   0      506.07      536.50     23.24 o 
   6   7   0      358.76      370.23     21.36 o 
   7   7   0       58.42       74.42     18.17 o 
   8   7   0       31.39       51.21     19.22 o 
   9   7   0        9.13       19.41     17.74 o 
  10   7   0      111.25      106.96     21.54 o 
   0   8   0       59.79       81.59     12.79 o 
   1   8   0      606.70      581.97     28.29 o 
   2   8   0      448.56      481.37     22.15 o 
   3   8   0       30.60       49.93     12.01 o 
   4   8   0        0.14      -12.59     12.59 o 
   5   8   0       19.13       38.22     14.69 o 
   6   8   0       80.89      119.75     17.73 o 
   7   8   0       19.61      -17.40     17.40 o 
   8   8   0       22.39       45.09     18.40 o 
   9   8   0        3.10      -13.54     17.89 o 
  10   8   0        5.63       17.28     18.51 o 
   1   9   0     4126.79     4134.62    157.69 o 
   2   9   0      588.56      635.71     33.10 o 
   3   9   0       38.66       48.48     13.43 o 
   4   9   0       94.19       90.42     15.56 o 
   5   9   0       77.67       92.59     16.41 o 
   6   9   0       24.26       37.59     17.00 o 
   7   9   0       99.78       68.38     19.02 o 
   8   9   0        3.88      -15.41     18.30 o 
   9   9   0       21.13        9.35     18.06 o 
  10   9   0       14.26       61.23     20.16 o 
   0  10   0      303.11      320.18     19.17 o 
   1  10   0      232.83      249.64     17.56 o 
   2  10   0       30.75       16.12     13.29 o 
   3  10   0      150.02      174.10     17.51 o 
   4  10   0       74.83       92.05     16.79 o 
   5  10   0       56.70       38.73     16.97 o 
   6  10   0        4.81       10.56     17.09 o 
   7  10   0      176.60      175.91     21.54 o 
   8  10   0       12.44      -11.87     19.41 o 
   9  10   0       76.15       63.88     21.10 o 
  10  10   0       28.40       38.47     20.85 o 
   1  11   0      859.26      856.11     43.79 o 
   2  11   0       62.01       82.84     15.51 o 
   3  11   0        6.67      -14.89     14.89 o 
   4  11   0      203.64      226.35     20.19 o 
   5  11   0      279.65      231.45     21.30 o 
   6  11   0       26.29        0.68     18.03 o 
   7  11   0       13.42       17.51     19.26 o 
   8  11   0      280.49      314.57     25.65 o 
   9  11   0       17.34        8.14     19.01 o 
  10  11   0       29.20       43.42     21.94 o 
   0  12   0     1070.90     1047.60     48.19 o 
   1  12   0        0.83       -4.86     16.16 o 
   2  12   0      142.91      113.12     18.05 o 
   3  12   0      417.72      429.40     23.49 o 
   4  12   0      187.35      159.46     20.93 o 
   5  12   0       71.44       68.65     19.04 o 
   6  12   0        9.13        4.59     18.14 o 
   7  12   0       18.63       27.43     18.91 o 
   8  12   0        2.76       -3.07     18.71 o 
   9  12   0       43.70       50.23     20.45 o 
   1  13   0        2.50       23.79     16.90 o 
   2  13   0       33.33       19.79     17.87 o 
   3  13   0        9.13        6.92     17.59 o 
   4  13   0       48.74       53.55     18.71 o 
   5  13   0       17.43        1.60     18.74 o 
   6  13   0       45.46       62.36     19.81 o 
   7  13   0       75.04       87.02     20.45 o 
   8  13   0       90.48      108.33     20.94 o 
   9  13   0        2.33       16.10     19.72 o 
   0  14   0      423.18      457.00     27.90 o 
   1  14   0        0.80       20.12     17.99 o 
   2  14   0        9.99       40.26     18.12 o 
   3  14   0       46.58       34.34     20.14 o 
   4  14   0      198.25      186.68     23.14 o 
   5  14   0       20.93       29.43     20.46 o 
   6  14   0       22.37       36.44     20.26 o 
   7  14   0        4.05        6.00     19.10 o 
   8  14   0        7.21      -13.70     20.68 o 
   1  15   0      198.64      181.12     21.77 o 
   2  15   0        1.58      -19.14     19.14 o 
   3  15   0       96.55      111.16     21.52 o 
   4  15   0      341.44      341.21     28.07 o 
   5  15   0       99.11       93.81     22.31 o 
   6  15   0        1.94      -20.67     20.67 o 
   7  15   0      113.43      105.94     23.25 o 
   8  15   0        1.08       -7.29     21.24 o 
   0  16   0      486.42      529.52     29.48 o 
   1  16   0      118.45      181.28     22.42 o 
   2  16   0      217.38      216.33     24.51 o 
   3  16   0       39.17       47.89     21.18 o 
   4  16   0       66.92       60.62     22.90 o 
   5  16   0        0.82       -7.67     21.25 o 
   6  16   0      246.31      227.64     27.62 o 
   7  16   0        5.18        9.36     20.42 o 
   1  17   0      610.78      614.72     32.24 o 
   2  17   0       18.11      -21.40     21.40 o 
   3  17   0       19.63       24.88     21.90 o 
   4  17   0       24.22       29.58     22.14 o 
   5  17   0        6.46        2.70     21.64 o 
   6  17   0       12.10       11.18     22.70 o 
   0  18   0       60.83       97.59     25.05 o 
   1  18   0       10.89       17.80     21.99 o 
   2  18   0       85.91       46.64     23.59 o 
   3  18   0        0.39       -0.83     23.14 o 
   4  18   0        1.61      -23.45     23.45 o 
   5  18   0        4.55       31.72     22.24 o 
   1  19   0      139.51      128.42     25.12 o 
   2  19   0        4.81       24.24     22.87 o 
   3  19   0       27.48       56.87     24.37 o 
   4  19   0        3.72      -25.58     25.58 o 
   0  20   0      199.46      235.75     31.84 o 
   1  20   0       17.68       32.03     24.12 o 
   2  20   0       45.46       86.09     26.15 o 
   2   0   1     3175.88     3241.06     88.03 o 
   3   0   1      498.04      451.98     21.23 o 
   4   0   1       43.39       39.23      9.58 o 
   5   0   1      553.47      515.82     23.53 o 
   6   0   1        1.69       10.48     12.63 o 
   7   0   1     1447.29     1430.29     60.51 o 
   8   0   1       12.15      -17.81     17.81 o 
   9   0   1       15.57       45.80     17.99 o 
   1   1   1    12398.35    12683.26    131.45 o 
   2   1   1     4953.56     4995.31    109.42 o 
   3   1   1      169.43      172.40     10.66 o 
   4   1   1     3355.37     3324.77    119.80 o 
   5   1   1     2016.92     2181.53     78.02 o 
   6   1   1       92.66       77.86     14.42 o 
   7   1   1      190.87      188.63     18.03 o 
   8   1   1      679.09      686.36     27.90 o 
   9   1   1       97.96      115.08     19.56 o 
   0   2   1    23835.17    22769.28    169.47 o 
   1   2   1     2305.46     2272.40     66.35 o 
   2   2   1     4191.20     4022.27    101.37 o 
   3   2   1     1151.23     1115.34     43.18 o 
   4   2   1     2527.11     2609.19    110.26 o 
   5   2   1      676.25      694.97     28.43 o 
   6   2   1      117.42      106.09     14.08 o 
   7   2   1      235.38      231.54     19.53 o 
   8   2   1       44.88       64.46     17.82 o 
   9   2   1        0.22       35.87     17.42 o 
   0   3   1     2686.85     2297.83     69.89 o 
   1   3   1     4755.33     4648.68    103.16 o 
   2   3   1     1642.36     1461.86     49.42 o 
   3   3   1      478.50      500.07     24.00 o 
   4   3   1     2356.23     2215.55    106.33 o 
   5   3   1      627.88      617.80     26.48 o 
   6   3   1      145.09      110.58     15.04 o 
   7   3   1      339.62      296.09     19.80 o 
   8   3   1       96.90      121.23     17.68 o 
   9   3   1      169.98      163.16     19.67 o 
   0   4   1      171.89      226.40     10.97 o 
   1   4   1      216.05      217.51     11.14 o 
   2   4   1      685.08      683.18     28.45 o 
   3   4   1     6050.24     5913.94    154.82 o 
   4   4   1     2565.10     2537.90    118.23 o 
   5   4   1     1788.83     1782.42     68.75 o 
   6   4   1      678.27      692.43     34.67 o 
   7   4   1       21.38       31.91     15.57 o 
   8   4   1       71.32       96.94     17.79 o 
   9   4   1       97.14      108.42     18.62 o 
   0   5   1     2750.03     2766.77     97.50 o 
   1   5   1     1146.16     1122.03     45.70 o 
   2   5   1      969.03      963.09     40.56 o 
   3   5   1      567.79      599.47     27.23 o 
   4   5   1     3547.25     3758.22    146.36 o 
   5   5   1      116.94       97.38     13.22 o 
   6   5   1      492.67      470.85     21.36 o 
   7   5   1      255.34      279.33     20.62 o 
   8   5   1       75.43      101.16     19.07 o 
   9   5   1       44.25       53.90     18.06 o 
  10   5   1        8.89       -6.13     17.31 o 
   0   6   1      355.25      319.26     13.94 o 
   1   6   1      190.77      204.66     12.67 o 
   2   6   1      155.13      129.26     11.53 o 
   3   6   1     2123.93     2143.24     74.36 o 
   4   6   1     1060.15     1106.18     44.92 o 
   5   6   1      302.93      286.94     17.08 o 
   6   6   1       51.42       60.94     15.14 o 
   7   6   1       32.90       14.70     17.09 o 
   8   6   1      168.80      169.29     20.95 o 
   9   6   1       56.54       32.07     18.41 o 
  10   6   1       17.52       29.93     17.94 o 
   0   7   1       65.67       58.32     11.35 o 
   1   7   1     1745.20     1741.46     63.69 o 
   2   7   1     1476.82     1531.51     58.93 o 
   3   7   1      420.76      458.91     21.80 o 
   4   7   1     1152.75     1193.34     53.60 o 
   5   7   1      211.03      213.72     16.60 o 
   6   7   1       93.39       82.07     16.89 o 
   7   7   1      249.80      263.42     21.41 o 
   8   7   1       89.70       85.70     19.41 o 
   9   7   1       20.55       -1.04     18.21 o 
  10   7   1       90.18      109.03     19.97 o 
   0   8   1        0.09       10.16     11.78 o 
   1   8   1      599.27      653.18     28.56 o 
   2   8   1      171.47      192.34     14.26 o 
   3   8   1       66.50       73.17     12.65 o 
   4   8   1      342.64      312.27     18.48 o 
   5   8   1      275.87      266.64     19.23 o 
   6   8   1      289.30      356.30     21.89 o 
   7   8   1       89.02      105.87     18.86 o 
   8   8   1       80.83       64.34     19.59 o 
   9   8   1      137.76      138.55     21.53 o 
  10   8   1       15.95       31.40     19.21 o 
   0   9   1      148.92      136.05     14.78 o 
   1   9   1      824.54      858.97     40.91 o 
   2   9   1       87.04       83.16     13.18 o 
   3   9   1      125.08      141.25     14.42 o 
   4   9   1      177.26      187.91     17.17 o 
   5   9   1       48.26       36.45     16.10 o 
   6   9   1      157.85      157.26     20.30 o 
   7   9   1       47.95       26.65     17.81 o 
   8   9   1      271.89      230.95     23.18 o 
   9   9   1        5.44       18.79     17.17 o 
  10   9   1       12.04       18.02     20.08 o 
   0  10   1      294.32      281.83     17.78 o 
   1  10   1       40.99       49.22     14.70 o 
   2  10   1       88.58       96.32     14.96 o 
   3  10   1     1125.89     1083.77     47.20 o 
   4  10   1      100.62      118.77     16.72 o 
   5  10   1       72.18       69.86     16.75 o 
   6  10   1      137.95      131.26     20.30 o 
   7  10   1       66.15      110.94     20.33 o 
   8  10   1        6.98       13.90     18.17 o 
   9  10   1       13.25       -8.12     18.15 o 
  10  10   1       16.18       13.82     20.06 o 
   0  11   1      134.82      101.07     17.54 o 
   1  11   1      149.25      154.57     17.43 o 
   2  11   1      407.53      404.66     20.46 o 
   3  11   1        6.91        2.73     15.85 o 
   4  11   1      583.20      571.22     31.83 o 
   5  11   1       59.64       92.56     18.31 o 
   6  11   1       28.19       71.76     18.47 o 
   7  11   1      447.57      437.05     26.96 o 
   8  11   1       54.37       96.95     19.65 o 
   9  11   1        6.99       26.88     20.03 o 
   0  12   1      307.46      280.84     21.26 o 
   1  12   1       26.71       22.09     17.30 o 
   2  12   1       94.24       73.79     16.94 o 
   3  12   1       49.74       46.74     17.06 o 
   4  12   1      233.76      233.46     22.18 o 
   5  12   1       16.54       13.76     17.96 o 
   6  12   1      246.42      266.13     23.17 o 
   7  12   1       59.86       83.03     20.04 o 
   8  12   1       81.49       99.94     19.94 o 
   9  12   1        1.32       11.61     18.73 o 
   0  13   1       30.28        2.76     17.86 o 
   1  13   1      101.62       81.26     18.51 o 
   2  13   1       30.37       26.78     17.46 o 
   3  13   1       63.61       49.19     18.40 o 
   4  13   1      225.02      207.48     22.20 o 
   5  13   1       52.55       73.43     19.24 o 
   6  13   1       10.99      -13.82     18.84 o 
   7  13   1       16.57       17.45     19.49 o 
   8  13   1        3.65        4.92     18.62 o 
   9  13   1        6.85       -1.42     20.27 o 
   0  14   1      201.84      219.76     23.15 o 
   1  14   1      383.17      365.13     23.51 o 
   2  14   1       70.17       85.80     19.44 o 
   3  14   1      538.02      567.31     27.91 o 
   4  14   1      198.63      185.33     22.84 o 
   5  14   1      129.26      124.11     21.61 o 
   6  14   1       14.26      -19.18     19.18 o 
   7  14   1       36.53        4.07     20.19 o 
   8  14   1        7.58       19.09     19.58 o 
   0  15   1       28.63       20.87     20.20 o 
   1  15   1       72.00       77.36     20.09 o 
   2  15   1      519.70      584.49     29.12 o 
   3  15   1       46.82       24.38     20.08 o 
   4  15   1      342.24      355.07     28.55 o 
   5  15   1       11.78        6.16     20.01 o 
   6  15   1        8.24      -19.67     19.67 o 
   7  15   1       24.40       36.27     20.03 o 
   8  15   1       46.07       56.55     22.61 o 
   0  16   1      139.66      150.89     24.22 o 
   1  16   1       12.71        4.60     19.92 o 
   2  16   1       41.23       72.61     20.34 o 
   3  16   1      210.00      199.07     25.17 o 
   4  16   1       87.92       49.73     22.76 o 
   5  16   1        9.86       64.33     21.20 o 
   6  16   1       16.76       -4.82     21.87 o 
   7  16   1       25.84      -12.98     21.54 o 
   0  17   1        0.53       14.18     22.55 o 
   1  17   1       17.59       37.23     21.94 o 
   2  17   1      117.52      131.84     23.43 o 
   3  17   1       33.98       59.04     22.11 o 
   4  17   1       16.83        2.17     22.22 o 
   5  17   1        9.62      -16.69     22.31 o 
   6  17   1        7.45        0.94     21.58 o 
   0  18   1        0.53        2.75     21.71 o 
   1  18   1       11.53       18.34     22.13 o 
   2  18   1        6.18       -5.92     21.74 o 
   3  18   1      110.99       83.64     25.46 o 
   4  18   1        8.95       32.07     23.66 o 
   5  18   1       36.77       33.73     23.48 o 
   0  19   1        0.25       -0.61     23.37 o 
   1  19   1       13.22       -8.85     22.83 o 
   2  19   1       98.03       97.07     25.37 o 
   3  19   1        5.94        1.38     23.48 o 
   4  19   1       31.81       29.31     25.64 o 
   0  20   1        0.28      -24.59     24.59 o 
   1  20   1       17.09       12.25     25.20 o 
   1   0   2     7243.58     7479.86    114.89 o 
   2   0   2     1887.41     1932.74     74.89 o 
   3   0   2     1480.35     1487.37     53.22 o 
   4   0   2      778.01      804.09     36.46 o 
   5   0   2      888.31      897.68     43.23 o 
   6   0   2     1462.44     1383.09     56.84 o 
   7   0   2       26.12        0.62     15.69 o 
   8   0   2       72.68       64.31     18.71 o 
   9   0   2        0.24        1.47     18.98 o 
   0   1   2     4500.65     4494.28     79.07 o 
   1   1   2     5227.20     5266.87     98.70 o 
   2   1   2      671.27      664.37     29.02 o 
   3   1   2      296.35      322.29     13.00 o 
   4   1   2      911.13      940.88     39.09 o 
   5   1   2     1905.51     1938.83     73.66 o 
   6   1   2      347.41      343.62     18.06 o 
   7   1   2      481.92      474.71     22.14 o 
   8   1   2      589.13      598.23     26.88 o 
   9   1   2       42.31       23.31     18.01 o 
   0   2   2     1297.72     1200.72     52.22 o 
   1   2   2     1800.93     1929.05     69.13 o 
   2   2   2     2085.62     2067.62     79.99 o 
   3   2   2     3616.34     3853.41    118.92 o 
   4   2   2     1360.97     1253.95     52.78 o 
   5   2   2       92.57      100.73     12.02 o 
   6   2   2      789.10      835.79     38.46 o 
   7   2   2      128.39      136.57     17.05 o 
   8   2   2      117.06      107.50     19.16 o 
   9   2   2      163.27      151.82     21.74 o 
   0   3   2    26759.99    25659.91    229.27 o 
   1   3   2    22680.00    22644.91    229.86 o 
   2   3   2     2460.61     2440.51     89.30 o 
   3   3   2     1078.60     1088.97     41.73 o 
   4   3   2       44.57       50.10     10.35 o 
   5   3   2      664.21      655.33     28.93 o 
   6   3   2      248.69      265.24     16.93 o 
   7   3   2      112.28      122.07     16.36 o 
   8   3   2      510.40      500.68     24.87 o 
   9   3   2       36.32       28.69     17.21 o 
   0   4   2        0.10       -6.81      9.64 o 
   1   4   2     2162.96     2253.26     85.14 o 
   2   4   2     2388.11     2664.10     97.76 o 
   3   4   2      883.27      802.23     33.84 o 
   4   4   2     1220.36     1315.74     53.81 o 
   5   4   2      179.23      193.31     13.87 o 
   6   4   2      255.22      245.44     18.11 o 
   7   4   2       93.58       66.39     16.38 o 
   8   4   2      153.24      157.57     20.07 o 
   9   4   2      127.16       84.13     18.61 o 
   0   5   2       15.00       30.26     10.60 o 
   1   5   2     1627.90     1575.19     55.76 o 
   2   5   2      119.06      135.61     10.93 o 
   3   5   2      400.89      368.39     18.38 o 
   4   5   2      992.77     1096.20     46.65 o 
   5   5   2      504.77      408.26     24.22 o 
   6   5   2      341.08      365.82     22.88 o 
   7   5   2      256.82      268.44     20.03 o 
   8   5   2      146.17      160.54     19.73 o 
   9   5   2       33.39        4.99     18.75 o 
  10   5   2        8.60      -10.28     17.98 o 
   0   6   2       33.69       69.26     11.16 o 
   1   6   2      869.29      833.34     34.14 o 
   2   6   2     1243.19     1278.32     51.14 o 
   3   6   2       15.36       34.05     10.73 o 
   4   6   2       48.34       44.86     11.55 o 
   5   6   2       70.71       74.35     13.60 o 
   6   6   2      261.97      272.35     19.13 o 
   7   6   2       21.79       28.00     15.73 o 
   8   6   2      267.78      269.31     22.68 o 
   9   6   2      103.70       60.37     19.20 o 
  10   6   2        3.53       11.84     17.15 o 
   0   7   2       38.29       34.49     11.56 o 
   1   7   2      368.50      350.84     17.09 o 
   2   7   2     2186.67     2151.91     76.25 o 
   3   7   2     1023.52      922.38     38.28 o 
   4   7   2      208.33      243.94     15.43 o 
   5   7   2      180.84      181.74     16.27 o 
   6   7   2      170.41      155.53     17.74 o 
   7   7   2      141.84      141.24     18.67 o 
   8   7   2       56.25       56.70     18.38 o 
   9   7   2       58.31       25.68     18.54 o 
  10   7   2       29.58       34.12     18.90 o 
   0   8   2      215.11      226.52     14.73 o 
   1   8   2       24.21       16.99     11.57 o 
   2   8   2      155.18      187.60     13.51 o 
   3   8   2       68.32       50.48     12.36 o 
   4   8   2      141.89      156.15     15.18 o 
   5   8   2      205.63      215.64     17.41 o 
   6   8   2      158.98      147.72     18.96 o 
   7   8   2      324.57      301.62     23.11 o 
   8   8   2      187.50      180.31     21.18 o 
   9   8   2        8.43        5.48     18.53 o 
  10   8   2       17.29       49.98     19.56 o 
   0   9   2      172.79      190.72     15.21 o 
   1   9   2      101.30      122.90     13.77 o 
   2   9   2       92.97       98.87     14.07 o 
   3   9   2      191.32      212.94     16.12 o 
   4   9   2       98.88      114.48     15.96 o 
   5   9   2      242.06      235.21     19.36 o 
   6   9   2      447.55      504.01     24.65 o 
   7   9   2       28.60       37.80     18.09 o 
   8   9   2       97.40       69.63     19.05 o 
   9   9   2        7.55       34.67     17.97 o 
  10   9   2       12.60      -17.25     19.89 o 
   0  10   2      134.63      146.80     15.52 o 
   1  10   2      100.70      102.75     15.19 o 
   2  10   2      622.79      642.79     30.86 o 
   3  10   2     1138.19     1138.75     50.92 o 
   4  10   2      142.83      141.42     17.33 o 
   5  10   2       92.93      106.70     17.19 o 
   6  10   2      287.52      263.87     22.23 o 
   7  10   2      203.92      255.30     22.28 o 
   8  10   2      114.58      151.07     20.43 o 
   9  10   2       73.57       75.62     20.13 o 
  10  10   2       20.89       22.09     20.14 o 
   0  11   2       11.27       33.62     15.65 o 
   1  11   2      131.16      121.25     17.34 o 
   2  11   2      457.11      449.12     23.88 o 
   3  11   2      176.76      178.65     17.96 o 
   4  11   2       76.80       60.57     17.23 o 
   5  11   2      452.50      489.09     25.17 o 
   6  11   2        0.44       16.16     17.50 o 
   7  11   2      319.63      298.81     24.21 o 
   8  11   2      249.73      284.98     24.25 o 
   9  11   2       27.10       31.28     19.68 o 
   0  12   2       24.26       18.43     17.49 o 
   1  12   2        3.80       31.51     16.82 o 
   2  12   2       23.54       49.14     16.78 o 
   3  12   2      176.99      174.91     19.88 o 
   4  12   2        6.39        8.90     17.29 o 
   5  12   2      114.87      112.30     19.80 o 
   6  12   2      109.32      114.82     20.19 o 
   7  12   2       13.77       15.53     18.74 o 
   8  12   2       48.83       -8.52     18.67 o 
   9  12   2       50.51       62.08     21.63 o 
   0  13   2       17.74        5.96     17.80 o 
   1  13   2       81.65       48.44     18.52 o 
   2  13   2       68.76       36.08     18.19 o 
   3  13   2      152.07      122.84     19.51 o 
   4  13   2       73.75       72.56     19.46 o 
   5  13   2       68.99       55.48     19.45 o 
   6  13   2       22.82       41.60     19.45 o 
   7  13   2       48.04       46.66     20.12 o 
   8  13   2        7.14       27.45     19.28 o 
   9  13   2       14.96       15.22     21.65 o 
   0  14   2      336.51      322.19     24.55 o 
   1  14   2       17.83       -0.74     18.92 o 
   2  14   2       41.01       76.13     18.74 o 
   3  14   2       78.86       52.85     20.34 o 
   4  14   2       65.42       94.53     21.34 o 
   5  14   2       13.84       52.90     19.43 o 
   6  14   2       21.20       10.68     19.51 o 
   7  14   2       77.45       58.29     22.46 o 
   8  14   2        1.66       -1.88     20.31 o 
   0  15   2       21.40      -15.19     20.57 o 
   1  15   2      189.64      193.74     22.10 o 
   2  15   2       79.94       60.20     21.52 o 
   3  15   2      101.53      134.74     21.28 o 
   4  15   2      107.98       97.25     22.10 o 
   5  15   2      255.03      269.07     27.19 o 
   6  15   2       71.73       91.87     22.20 o 
   7  15   2       42.43       16.55     20.68 o 
   0  16   2      314.88      323.51     27.23 o 
   1  16   2      210.21      190.24     24.71 o 
   2  16   2      128.44       72.55     21.95 o 
   3  16   2      100.94      139.60     23.98 o 
   4  16   2      156.18      168.95     24.69 o 
   5  16   2        7.20       -1.06     21.00 o 
   6  16   2       55.41       57.38     22.27 o 
   7  16   2       37.35       12.06     21.84 o 
   0  17   2      349.72      370.51     30.04 o 
   1  17   2      290.86      314.42     28.06 o 
   2  17   2       78.69       64.44     22.45 o 
   3  17   2        6.64        3.01     21.74 o 
   4  17   2        3.22       15.84     21.85 o 
   5  17   2       27.03       73.26     23.47 o 
   6  17   2        3.23      -22.49     22.49 o 
   0  18   2       30.97        8.16     23.44 o 
   1  18   2       10.68       55.71     22.21 o 
   2  18   2       44.32       55.86     22.79 o 
   3  18   2       15.78       31.83     23.37 o 
   4  18   2       19.18       12.62     23.42 o 
   5  18   2       14.18      -23.00     23.00 o 
   0  19   2      117.83      121.29     27.52 o 
   1  19   2       25.53       71.39     24.20 o 
   2  19   2       29.85       44.11     24.26 o 
   3  19   2       11.69       -8.39     23.26 o 
   4  19   2        6.88       -1.36     25.19 o 
   0  20   2       27.78       51.84     27.02 o 
   1  20   2       40.93       59.80     25.64 o 
   1   0   3    17373.11    18136.62    196.74 o 
   2   0   3       35.72       23.45      9.85 o 
   3   0   3      447.49      467.59     20.52 o 
   4   0   3       66.70       79.03     10.81 o 
   5   0   3      305.37      315.84     15.54 o 
   6   0   3      205.86      198.39     16.44 o 
   7   0   3      164.19      135.72     18.54 o 
   8   0   3      204.66      232.96     21.33 o 
   9   0   3      483.69      444.66     27.60 o 
   0   1   3       49.96       55.66      7.88 o 
   1   1   3     1539.65     1565.48     64.91 o 
   2   1   3     3296.43     3340.76    100.84 o 
   3   1   3      477.09      495.35     20.46 o 
   4   1   3       25.78       19.49     10.26 o 
   5   1   3     1357.39     1409.97     58.47 o 
   6   1   3      196.22      185.79     16.07 o 
   7   1   3       16.28       26.87     15.87 o 
   8   1   3       61.99       69.07     19.02 o 
   9   1   3       47.90        7.67     20.21 o 
   0   2   3     1488.68     1722.07     67.69 o 
   1   2   3     5376.75     5419.62    118.34 o 
   2   2   3     3711.26     3630.66    108.55 o 
   3   2   3     1961.53     1825.98     61.51 o 
   4   2   3     1147.94     1154.25     57.48 o 
   5   2   3      471.90      481.16     25.50 o 
   6   2   3      206.68      208.13     16.21 o 
   7   2   3       52.13       25.30     16.63 o 
   8   2   3      138.88      127.86     20.20 o 
   9   2   3      170.56      167.12     23.15 o 
   0   3   3    12070.19    11340.33    169.54 o 
   1   3   3    10537.88    10996.25    174.11 o 
   2   3   3     1580.77     1491.20     53.54 o 
   3   3   3     2275.90     2178.46    102.36 o 
   4   3   3      421.00      470.43     23.34 o 
   5   3   3      230.32      214.07     14.76 o 
   6   3   3      146.14      173.69     15.58 o 
   7   3   3      314.06      313.62     19.99 o 
   8   3   3      159.75      183.07     21.15 o 
   9   3   3       31.43       43.03     18.86 o 
   0   4   3    12606.71    12468.72    190.81 o 
   1   4   3      434.11      396.34     19.30 o 
   2   4   3     6202.19     6384.53    152.88 o 
   3   4   3     1392.88     1412.49     53.22 o 
   4   4   3     2623.99     2560.55    123.04 o 
   5   4   3      735.42      713.98     33.26 o 
   6   4   3       53.09       63.10     14.40 o 
   7   4   3      303.28      326.57     21.13 o 
   8   4   3       98.39       83.63     18.27 o 
   9   4   3      369.65      360.44     24.91 o 
   0   5   3     2544.26     2542.75     98.57 o 
   1   5   3      552.38      541.28     24.24 o 
   2   5   3      507.41      503.16     23.58 o 
   3   5   3      286.93      274.37     14.49 o 
   4   5   3       43.54       51.06     11.90 o 
   5   5   3       19.39       17.60     12.75 o 
   6   5   3      140.56      133.52     16.53 o 
   7   5   3      310.16      274.84     20.19 o 
   8   5   3      230.85      219.13     20.58 o 
   9   5   3      200.32      211.45     21.13 o 
  10   5   3       73.72       93.62     20.02 o 
   0   6   3      396.12      411.31     17.77 o 
   1   6   3      186.30      206.05     12.57 o 
   2   6   3      713.18      695.54     31.83 o 
   3   6   3       76.08       85.02     11.85 o 
   4   6   3      316.06      284.66     15.77 o 
   5   6   3      315.90      316.76     20.66 o 
   6   6   3       29.76       51.48     14.93 o 
   7   6   3      484.42      553.44     25.70 o 
   8   6   3       33.68       45.22     17.09 o 
   9   6   3        8.12        3.00     17.55 o 
  10   6   3        5.51      -17.66     17.66 o 
   0   7   3       40.22       23.23     11.43 o 
   1   7   3      280.63      302.23     16.40 o 
   2   7   3      451.96      450.56     20.27 o 
   3   7   3      501.04      493.25     23.46 o 
   4   7   3      441.42      472.52     18.83 o 
   5   7   3      177.60      151.25     16.17 o 
   6   7   3      116.14      141.84     17.34 o 
   7   7   3       21.73      -10.04     16.71 o 
   8   7   3      178.14      186.24     20.50 o 
   9   7   3       90.68       40.36     18.41 o 
  10   7   3       53.70       50.66     18.89 o 
   0   8   3       95.06      123.86     13.77 o 
   1   8   3      404.11      430.75     23.35 o 
   2   8   3      389.18      367.82     20.21 o 
   3   8   3      203.51      216.74     15.21 o 
   4   8   3      171.52      179.54     15.96 o 
   5   8   3     1193.60     1181.58     50.43 o 
   6   8   3      359.46      360.03     22.13 o 
   7   8   3      376.76      374.03     24.08 o 
   8   8   3       81.19      103.22     18.86 o 
   9   8   3        5.24       14.87     16.93 o 
  10   8   3        8.85      -16.56     19.16 o 
   0   9   3       96.45      109.11     14.47 o 
   1   9   3       99.39      114.67     14.32 o 
   2   9   3       34.55       32.43     13.28 o 
   3   9   3       38.70        8.23     13.72 o 
   4   9   3      161.79      141.81     16.53 o 
   5   9   3       71.82       73.78     16.77 o 
   6   9   3      112.11      103.55     18.31 o 
   7   9   3      228.25      189.74     21.52 o 
   8   9   3       24.57       34.79     18.59 o 
   9   9   3       32.51       -9.82     18.24 o 
  10   9   3       25.58       23.57     19.73 o 
   0  10   3       31.46       21.66     14.82 o 
   1  10   3      283.13      295.92     18.57 o 
   2  10   3      481.81      457.82     26.48 o 
   3  10   3      238.48      247.99     18.61 o 
   4  10   3      195.19      174.02     17.72 o 
   5  10   3      120.88      120.05     18.36 o 
   6  10   3      143.57      144.16     19.92 o 
   7  10   3      247.34      209.61     22.68 o 
   8  10   3       22.37       -3.29     18.31 o 
   9  10   3       89.39       85.35     20.67 o 
  10  10   3        0.40       20.63     19.97 o 
   0  11   3      369.33      342.34     21.21 o 
   1  11   3      664.80      627.64     23.94 o 
   2  11   3       50.55       38.72     15.64 o 
   3  11   3       98.31      120.65     16.98 o 
   4  11   3       59.62       93.22     17.22 o 
   5  11   3      109.07      101.16     19.58 o 
   6  11   3       61.13       77.88     18.96 o 
   7  11   3      130.97      142.22     22.12 o 
   8  11   3       24.30       41.75     18.47 o 
   9  11   3        1.95       -0.32     19.31 o 
   0  12   3       26.10       28.69     17.71 o 
   1  12   3      147.91      148.72     18.57 o 
   2  12   3      501.98      487.07     24.09 o 
   3  12   3       44.02       57.28     17.63 o 
   4  12   3       15.47        3.14     17.50 o 
   5  12   3      309.27      300.78     23.03 o 
   6  12   3      237.51      291.90     23.51 o 
   7  12   3        1.01       26.78     18.47 o 
   8  12   3       69.42       69.83     20.47 o 
   9  12   3       38.24       43.50     20.88 o 
   0  13   3      168.70      140.15     21.31 o 
   1  13   3      282.28      286.73     21.62 o 
   2  13   3        8.44       -9.63     17.92 o 
   3  13   3      387.11      411.04     24.88 o 
   4  13   3       58.26       56.06     19.75 o 
   5  13   3       37.10       34.11     19.08 o 
   6  13   3       45.76       48.55     19.70 o 
   7  13   3       35.19       -2.10     18.71 o 
   8  13   3        0.55      -19.29     19.29 o 
   0  14   3        1.23        5.08     19.39 o 
   1  14   3      293.10      233.91     23.78 o 
   2  14   3      319.13      307.01     24.01 o 
   3  14   3      380.86      368.43     25.16 o 
   4  14   3      384.08      329.12     26.73 o 
   5  14   3        1.96       25.69     20.40 o 
   6  14   3       30.94       22.92     20.02 o 
   7  14   3       46.96       54.68     20.78 o 
   8  14   3       59.63       56.77     22.63 o 
   0  15   3      342.00      359.98     25.91 o 
   1  15   3       61.62       76.25     21.00 o 
   2  15   3      329.03      369.25     26.05 o 
   3  15   3      279.76      301.78     25.24 o 
   4  15   3       47.32       71.40     21.34 o 
   5  15   3      172.68      150.19     24.68 o 
   6  15   3       35.99       63.02     21.51 o 
   7  15   3       14.07       54.30     20.48 o 
   0  16   3      171.35      122.26     24.02 o 
   1  16   3       22.59       35.15     20.13 o 
   2  16   3       20.88       -0.83     20.98 o 
   3  16   3       95.20      102.81     23.43 o 
   4  16   3       63.58       87.42     22.86 o 
   5  16   3        9.05       34.79     21.99 o 
   6  16   3       38.71       18.59     22.01 o 
   7  16   3       10.83       -1.28     20.78 o 
   0  17   3        2.30       -9.57     22.31 o 
   1  17   3       91.39       79.58     23.61 o 
   2  17   3       17.88      -15.56     21.86 o 
   3  17   3       32.37        9.15     21.75 o 
   4  17   3        2.41       -1.72     22.83 o 
   5  17   3       39.72       10.85     22.13 o 
   6  17   3        1.17        3.02     21.03 o 
   0  18   3       16.25       36.82     21.92 o 
   1  18   3        4.18       20.27     21.90 o 
   2  18   3       21.72        5.09     22.59 o 
   3  18   3       34.75       21.07     23.59 o 
   4  18   3        6.37      -21.73     23.19 o 
   5  18   3       13.33       24.02     22.31 o 
   0  19   3        6.34      -22.66     24.47 o 
   1  19   3       19.04       58.32     23.81 o 
   2  19   3       11.21       63.67     23.74 o 
   3  19   3       15.97        5.77     24.58 o 
   0  20   3       12.67       72.07     25.34 o 
   1  20   3       12.61       22.59     23.78 o 
   0   0   4      534.25      529.32     21.41 o 
   1   0   4    38798.69    38314.68    314.23 o 
   2   0   4       74.01       59.13     10.85 o 
   3   0   4      579.24      609.34     27.72 o 
   4   0   4     3574.66     3510.24    133.51 o 
   5   0   4      963.13      876.79     36.37 o 
   6   0   4      317.73      288.85     18.08 o 
   7   0   4      585.33      602.20     30.95 o 
   8   0   4      398.78      436.89     26.37 o 
   9   0   4       13.04       -7.49     19.93 o 
   0   1   4     1508.08     1671.90     70.22 o 
   1   1   4     6689.12     6516.77    133.85 o 
   2   1   4     1024.06      978.00     44.11 o 
   3   1   4      470.72      486.38     24.25 o 
   4   1   4      102.96       88.40     11.55 o 
   5   1   4      733.90      717.21     26.95 o 
   6   1   4     1401.37     1460.85     63.41 o 
   7   1   4       22.80       12.46     15.66 o 
   8   1   4       39.19       31.92     18.88 o 
   9   1   4      120.95      133.31     23.05 o 
   0   2   4    12168.71    11840.48    177.48 o 
   1   2   4     7441.00     7477.72    149.87 o 
   2   2   4     1897.40     1969.58     87.48 o 
   3   2   4      299.81      282.13     14.54 o 
   4   2   4     2443.51     2343.84    112.56 o 
   5   2   4       18.06       32.77     11.29 o 
   6   2   4       52.24       46.21     14.20 o 
   7   2   4      272.86      286.78     20.20 o 
   8   2   4       45.87       46.86     17.69 o 
   9   2   4      126.62      111.18     21.98 o 
   0   3   4     2761.20     2692.75     96.56 o 
   1   3   4     7837.72     7939.44    161.33 o 
   2   3   4      500.30      481.18     22.16 o 
   3   3   4       72.48       84.12     11.20 o 
   4   3   4      807.04      864.20     37.88 o 
   5   3   4      270.68      264.86     15.97 o 
   6   3   4       64.20       66.16     14.88 o 
   7   3   4       50.00       57.29     15.82 o 
   8   3   4      455.24      484.38     24.84 o 
   9   3   4       36.43       32.60     18.16 o 
   0   4   4      486.57      512.20     23.39 o 
   1   4   4     1990.90     1751.17     61.14 o 
   2   4   4      710.65      682.63     28.00 o 
   3   4   4      713.81      806.51     36.42 o 
   4   4   4      265.21      260.42     14.85 o 
   5   4   4      568.91      565.91     21.71 o 
   6   4   4      327.18      316.85     20.18 o 
   7   4   4      124.79      115.09     17.72 o 
   8   4   4      117.89       78.73     19.24 o 
   9   4   4       28.51       28.21     17.39 o 
   0   5   4     2184.18     2242.03    100.47 o 
   1   5   4     1634.81     1496.88     56.96 o 
   2   5   4     1978.39     2117.21    103.57 o 
   3   5   4      685.26      689.74     33.93 o 
   4   5   4     1509.97     1582.13     64.58 o 
   5   5   4       40.94       56.17     13.51 o 
   6   5   4      373.47      413.16     21.05 o 
   7   5   4      254.14      260.97     21.27 o 
   8   5   4       25.79       20.83     16.89 o 
   9   5   4      165.34      191.24     21.52 o 
  10   5   4        5.00       -3.13     18.30 o 
   0   6   4     1462.72     1396.24     55.83 o 
   1   6   4       46.24       38.41     11.13 o 
   2   6   4      110.61      128.78     12.34 o 
   3   6   4      250.62      235.72     14.54 o 
   4   6   4      122.60       97.80     13.66 o 
   5   6   4      288.67      299.12     17.97 o 
   6   6   4        0.66       -7.55     14.86 o 
   7   6   4       61.30       56.75     17.63 o 
   8   6   4      391.56      400.56     24.70 o 
   9   6   4       63.80       57.66     18.50 o 
  10   6   4       51.44       81.58     18.91 o 
   0   7   4      683.70      824.73     36.74 o 
   1   7   4      123.03      109.49     12.80 o 
   2   7   4     1964.17     1860.10     69.75 o 
   3   7   4     1606.36     1696.09     68.21 o 
   4   7   4     2489.44     2529.42     93.94 o 
   5   7   4      275.11      294.39     19.01 o 
   6   7   4      130.11      116.56     18.42 o 
   7   7   4       94.81       78.88     18.64 o 
   8   7   4       15.86       40.25     17.78 o 
   9   7   4      145.20      156.83     20.38 o 
  10   7   4        6.95      -18.57     18.57 o 
   0   8   4     1214.59     1184.95     50.30 o 
   1   8   4      144.52      143.42     14.18 o 
   2   8   4       22.81       -1.59     12.20 o 
   3   8   4      845.17      776.27     30.23 o 
   4   8   4      283.41      287.77     18.07 o 
   5   8   4      887.31      901.71     43.36 o 
   6   8   4      104.36      116.51     18.22 o 
   7   8   4      585.47      620.20     27.87 o 
   8   8   4       44.61       29.30     19.13 o 
   9   8   4       27.89       27.52     18.54 o 
  10   8   4       18.68       -6.10     19.38 o 
   0   9   4      304.26      345.57     17.86 o 
   1   9   4      368.13      403.24     19.43 o 
   2   9   4      304.46      279.82     17.03 o 
   3   9   4     1230.05     1197.39     51.82 o 
   4   9   4      710.73      760.83     37.59 o 
   5   9   4       64.08       49.22     16.18 o 
   6   9   4      349.35      331.26     22.99 o 
   7   9   4       16.43      -17.52     17.52 o 
   8   9   4       43.84       10.87     18.44 o 
   9   9   4       40.42       24.72     19.36 o 
  10   9   4       28.74       47.27     20.18 o 
   0  10   4       39.37       41.13     15.24 o 
   1  10   4       45.74       73.77     15.43 o 
   2  10   4     1964.65     1943.67     77.71 o 
   3  10   4      126.33      130.98     17.06 o 
   4  10   4      255.86      242.53     19.67 o 
   5  10   4      367.10      365.44     22.68 o 
   6  10   4      226.91      233.67     21.12 o 
   7  10   4      107.81       91.35     20.44 o 
   8  10   4       72.11       87.45     19.67 o 
   9  10   4       16.84       -5.51     18.87 o 
  10  10   4       34.54       67.89     21.54 o 
   0  11   4        1.43        2.46     16.69 o 
   1  11   4      834.28      747.55     38.91 o 
   2  11   4      323.03      301.69     20.42 o 
   3  11   4      802.14      743.67     34.92 o 
   4  11   4      427.53      482.10     28.97 o 
   5  11   4       89.36      110.56     19.20 o 
   6  11   4      135.71      146.71     20.74 o 
   7  11   4       68.45       60.98     19.03 o 
   8  11   4       10.61       20.25     18.34 o 
   9  11   4       99.27       89.42     22.48 o 
   0  12   4      186.01      184.31     20.28 o 
   1  12   4       66.20       70.29     17.97 o 
   2  12   4      350.25      355.08     22.70 o 
   3  12   4       62.19       32.86     19.31 o 
   4  12   4      141.01      165.89     20.62 o 
   5  12   4      108.49      127.22     21.02 o 
   6  12   4       77.62       60.36     19.97 o 
   7  12   4      103.78       59.79     20.76 o 
   8  12   4       14.86       54.72     20.10 o 
   9  12   4       53.83       48.98     21.91 o 
   0  13   4      379.62      386.40     25.01 o 
   1  13   4       67.96       81.92     19.84 o 
   2  13   4       93.27      117.34     19.99 o 
   3  13   4       47.00        9.33     18.73 o 
   4  13   4       15.60       20.37     18.81 o 
   5  13   4       60.22       53.94     20.14 o 
   6  13   4        3.55        8.30     18.68 o 
   7  13   4       25.48       22.74     18.80 o 
   8  13   4        0.42       -3.09     19.34 o 
   0  14   4      390.78      399.56     26.36 o 
   1  14   4        4.74       11.43     19.12 o 
   2  14   4       23.30       23.51     18.96 o 
   3  14   4       36.45       27.92     19.70 o 
   4  14   4      177.41      203.73     23.41 o 
   5  14   4        4.50       30.66     19.00 o 
   6  14   4       50.61       82.06     20.27 o 
   7  14   4       16.05       26.74     19.56 o 
   8  14   4       34.16       64.94     21.66 o 
   0  15   4        0.78       12.60     19.84 o 
   1  15   4       77.80       90.86     20.81 o 
   2  15   4       38.07       64.57     20.18 o 
   3  15   4       77.82       79.02     21.16 o 
   4  15   4        5.49       13.78     20.72 o 
   5  15   4      275.88      332.32     27.29 o 
   6  15   4       14.97       55.49     20.53 o 
   7  15   4       43.09       36.10     21.24 o 
   0  16   4        0.00      -21.61     21.61 o 
   1  16   4      269.79      256.33     25.54 o 
   2  16   4       91.37      153.00     22.68 o 
   3  16   4      140.25      165.05     23.83 o 
   4  16   4        1.04       23.88     21.65 o 
   5  16   4       36.79       65.85     22.60 o 
   6  16   4       14.39       42.15     21.20 o 
   0  17   4      417.64      492.49     31.63 o 
   1  17   4       41.29       48.32     22.66 o 
   2  17   4       54.54       70.99     22.54 o 
   3  17   4       13.25      -22.11     22.11 o 
   4  17   4        3.20       10.17     21.90 o 
   5  17   4        4.06      -15.41     21.76 o 
   6  17   4       11.20        1.93     22.03 o 
   0  18   4        0.03       14.84     22.99 o 
   1  18   4        0.94       -2.39     22.64 o 
   2  18   4        2.15       34.20     23.10 o 
   3  18   4        0.93      -22.75     22.75 o 
   4  18   4        3.16       63.30     23.35 o 
   5  18   4       36.57       26.98     23.49 o 
   0  19   4        6.80      -22.44     23.45 o 
   1  19   4       39.91       31.83     24.48 o 
   2  19   4       12.54       53.22     24.61 o 
   3  19   4       19.04      -16.94     24.67 o 
   1   0   5      225.98      225.92     12.72 o 
   2   0   5      106.51      110.91     11.54 o 
   3   0   5     1623.99     1673.40     61.18 o 
   4   0   5     2311.86     2518.12    120.76 o 
   5   0   5       16.79       15.00     12.13 o 
   6   0   5      196.19      215.60     17.54 o 
   7   0   5      433.79      437.58     22.91 o 
   8   0   5      387.96      404.87     25.47 o 
   9   0   5       18.89        8.24     21.39 o 
   0   1   5     1111.73     1166.16     53.45 o 
   1   1   5     1209.39     1152.12     43.72 o 
   2   1   5       47.52       61.29     10.77 o 
   3   1   5      398.69      408.41     17.36 o 
   4   1   5      226.39      207.53     13.84 o 
   5   1   5      248.66      247.79     15.75 o 
   6   1   5      175.84      184.92     16.69 o 
   7   1   5       14.21        5.74     16.46 o 
   8   1   5       97.82      108.46     20.40 o 
   9   1   5      363.62      378.84     27.82 o 
   0   2   5     6369.95     6146.39    141.45 o 
   1   2   5     3279.22     3157.43    109.44 o 
   2   2   5      128.33      132.32     11.54 o 
   3   2   5      725.73      700.09     30.05 o 
   4   2   5       59.01       59.96     11.58 o 
   5   2   5       12.12        4.88     11.84 o 
   6   2   5      246.32      247.68     17.97 o 
   7   2   5        2.97        4.95     15.55 o 
   8   2   5      765.41      857.04     43.88 o 
   9   2   5       73.47       54.74     19.88 o 
   0   3   5     4829.10     4532.04    130.38 o 
   1   3   5     1925.31     1858.82     92.43 o 
   2   3   5     1034.04     1082.32     46.96 o 
   3   3   5      673.90      687.93     29.72 o 
   4   3   5      561.78      565.56     25.35 o 
   5   3   5      206.37      201.64     15.38 o 
   6   3   5      194.55      194.65     17.60 o 
   7   3   5      107.04      109.52     17.79 o 
   8   3   5        2.65      -16.88     16.88 o 
   9   3   5      146.60      165.77     20.52 o 
   0   4   5     5734.36     5824.05    151.78 o 
   1   4   5     7395.33     7325.70    176.10 o 
   2   4   5      397.96      377.70     21.20 o 
   3   4   5     1571.13     1595.66     60.29 o 
   4   4   5      130.75       82.05     12.96 o 
   5   4   5      990.86     1036.04     43.33 o 
   6   4   5      111.53      108.47     16.63 o 
   7   4   5      364.20      374.34     22.23 o 
   8   4   5       69.60       59.75     17.59 o 
   9   4   5      105.17       90.48     19.07 o 
   0   5   5     4572.41     4901.99    148.14 o 
   1   5   5      221.15      215.11     13.62 o 
   2   5   5     1023.61     1035.82     44.73 o 
   3   5   5      270.89      244.37     14.99 o 
   4   5   5     1426.42     1549.80     63.06 o 
   5   5   5      192.75      199.85     17.11 o 
   6   5   5      733.94      729.83     26.55 o 
   7   5   5      111.00      131.19     19.27 o 
   8   5   5      450.69      434.08     26.76 o 
   9   5   5        7.97       35.40     17.87 o 
  10   5   5       18.59       46.03     19.87 o 
   0   6   5     4868.56     4879.41    156.95 o 
   1   6   5     4506.26     4606.70    154.80 o 
   2   6   5      291.49      258.01     15.07 o 
   3   6   5      998.54     1017.42     40.69 o 
   4   6   5      101.38       91.80     14.95 o 
   5   6   5      192.89      200.89     17.67 o 
   6   6   5       66.63       63.90     17.70 o 
   7   6   5      547.39      552.81     27.19 o 
   8   6   5        5.42        4.37     18.78 o 
   9   6   5       85.45       72.54     20.04 o 
  10   6   5       32.21       49.94     18.57 o 
   0   7   5     1937.11     1883.64     72.37 o 
   1   7   5      756.03      718.93     33.02 o 
   2   7   5     2318.58     2411.13     86.03 o 
   3   7   5      278.16      252.46     19.26 o 
   4   7   5      182.98      198.88     17.07 o 
   5   7   5       66.50       79.89     16.02 o 
   6   7   5       87.24      103.10     18.05 o 
   7   7   5      248.83      249.52     21.42 o 
   8   7   5        1.29       36.43     18.23 o 
   9   7   5       90.67       70.04     19.90 o 
  10   7   5       13.50       37.29     18.28 o 
   0   8   5      200.37      229.72     16.44 o 
   1   8   5      199.04      232.68     16.02 o 
   2   8   5       24.99        7.18     13.23 o 
   3   8   5      475.09      498.20     20.58 o 
   4   8   5        8.04        1.14     15.26 o 
   5   8   5      587.41      605.53     31.90 o 
   6   8   5       18.93       16.65     16.84 o 
   7   8   5      224.62      245.71     22.25 o 
   8   8   5      237.31      218.68     22.40 o 
   9   8   5        3.10      -17.55     17.55 o 
  10   8   5       12.04       43.02     19.14 o 
   0   9   5        1.20       -8.49     13.73 o 
   1   9   5      659.83      715.98     28.36 o 
   2   9   5        9.08       12.05     13.83 o 
   3   9   5       39.43       32.78     15.00 o 
   4   9   5      436.04      426.36     23.54 o 
   5   9   5      323.35      300.30     22.27 o 
   6   9   5      187.56      189.18     20.99 o 
   7   9   5       95.13       59.35     19.59 o 
   8   9   5       23.25        1.70     18.94 o 
   9   9   5       49.15       61.66     18.68 o 
  10   9   5       32.00       68.78     21.43 o 
   0  10   5       51.93       37.01     16.13 o 
   1  10   5     1292.13     1244.14     69.73 o 
   2  10   5      133.67      141.00     17.62 o 
   3  10   5       68.43       60.45     16.86 o 
   4  10   5       18.68       -4.52     16.55 o 
   5  10   5      213.53      243.93     21.36 o 
   6  10   5      237.94      206.54     21.98 o 
   7  10   5       39.99       61.31     18.83 o 
   8  10   5       93.25       43.06     20.07 o 
   9  10   5        8.96        9.44     18.47 o 
   0  11   5     1337.84     1257.19     57.86 o 
   1  11   5      331.99      316.25     21.66 o 
   2  11   5      537.15      506.39     24.21 o 
   3  11   5       72.04       51.98     17.54 o 
   4  11   5      200.85      191.38     20.87 o 
   5  11   5       62.16       64.31     19.04 o 
   6  11   5      269.29      241.18     23.60 o 
   7  11   5      102.39      118.27     20.67 o 
   8  11   5       61.29       28.46     19.65 o 
   9  11   5        8.27       13.48     19.44 o 
   0  12   5        8.32       10.02     17.79 o 
   1  12   5      316.85      291.41     22.06 o 
   2  12   5       61.41       41.50     18.38 o 
   3  12   5       16.64       35.39     18.07 o 
   4  12   5      126.98      107.50     20.50 o 
   5  12   5      508.22      469.46     27.74 o 
   6  12   5       60.21       47.52     20.70 o 
   7  12   5      115.56      133.45     21.08 o 
   8  12   5       12.38       19.11     19.03 o 
   9  12   5       11.15       12.74     20.63 o 
   0  13   5      763.12      745.02     31.54 o 
   1  13   5       94.81      103.79     20.00 o 
   2  13   5      262.67      245.13     22.65 o 
   3  13   5       24.86       19.48     19.11 o 
   4  13   5      128.59       98.28     21.30 o 
   5  13   5      166.13      169.01     21.85 o 
   6  13   5       23.03       16.79     20.19 o 
   7  13   5       35.65       25.84     19.81 o 
   8  13   5       11.38        1.55     19.63 o 
   0  14   5        7.47      -13.65     20.92 o 
   1  14   5      272.51      289.51     24.07 o 
   2  14   5       38.55        5.63     19.43 o 
   3  14   5      114.04      119.53     21.99 o 
   4  14   5       38.14        1.57     19.92 o 
   5  14   5        6.68       12.17     20.32 o 
   6  14   5       14.74       10.48     20.32 o 
   7  14   5       49.56       34.23     21.99 o 
   8  14   5       29.32       27.70     22.67 o 
   0  15   5       38.85       39.54     20.88 o 
   1  15   5      354.79      370.26     26.70 o 
   2  15   5       58.19       44.16     20.84 o 
   3  15   5       36.48       17.30     22.44 o 
   4  15   5       47.37       76.49     22.39 o 
   5  15   5       12.73       27.47     20.76 o 
   6  15   5       52.92       41.36     22.10 o 
   7  15   5       18.61       70.26     21.05 o 
   0  16   5      181.86      136.05     24.47 o 
   1  16   5       26.08       47.97     21.85 o 
   2  16   5       37.07       73.50     21.29 o 
   3  16   5       15.51       -8.84     21.43 o 
   4  16   5       11.62       16.53     21.52 o 
   5  16   5       24.46       26.59     22.36 o 
   6  16   5       29.55        9.29     21.74 o 
   0  17   5        4.97       22.83     22.53 o 
   1  17   5       69.63       70.71     22.37 o 
   2  17   5       23.55       36.60     22.77 o 
   3  17   5       19.47       21.03     22.42 o 
   4  17   5        5.97      -23.41     23.41 o 
   5  17   5        4.38       28.06     22.30 o 
   0  18   5       34.90        5.27     22.53 o 
   1  18   5        2.49       -2.06     23.02 o 
   2  18   5       44.11        8.39     24.77 o 
   3  18   5        9.46       13.65     23.39 o 
   4  18   5       55.93       65.32     24.78 o 
   0  19   5        1.32       35.31     24.20 o 
   1  19   5       13.50       -6.86     24.75 o 
   2  19   5        8.30      -24.46     24.88 o 
   3  19   5       12.60        5.54     25.39 o 
   0   0   6        0.65       11.61     10.77 o 
   1   0   6     1661.78     1638.75     58.51 o 
   2   0   6      113.14       98.57     11.91 o 
   3   0   6      122.39      154.37     12.75 o 
   4   0   6      310.05      270.49     15.42 o 
   5   0   6       88.34       69.57     13.41 o 
   6   0   6       12.27       14.44     14.01 o 
   7   0   6      202.52      202.62     20.48 o 
   8   0   6       45.04       16.68     19.39 o 
   9   0   6      337.41      327.74     26.86 o 
   0   1   6      356.43      307.02     14.46 o 
   1   1   6      337.94      352.31     14.63 o 
   2   1   6     1952.52     2065.21     98.82 o 
   3   1   6      291.42      304.09     15.74 o 
   4   1   6      524.84      562.16     24.30 o 
   5   1   6      475.40      522.52     25.03 o 
   6   1   6      140.67      163.48     17.98 o 
   7   1   6      119.41      135.65     18.25 o 
   8   1   6      167.55      149.68     21.20 o 
   9   1   6      102.23       75.73     21.33 o 
   0   2   6        0.45       18.96     10.99 o 
   1   2   6     2346.63     2444.04    105.44 o 
   2   2   6      187.50      206.31     12.88 o 
   3   2   6     1433.47     1249.38     50.56 o 
   4   2   6      148.62      152.67     14.03 o 
   5   2   6      350.93      383.84     20.69 o 
   6   2   6       41.54       39.71     14.86 o 
   7   2   6      632.66      592.35     36.43 o 
   8   2   6      122.90      104.06     20.77 o 
   9   2   6       90.69      120.10     20.12 o 
   0   3   6        5.25      -10.31     10.55 o 
   1   3   6      428.29      372.63     19.78 o 
   2   3   6     2949.10     3073.39    124.44 o 
   3   3   6      713.33      736.70     30.30 o 
   4   3   6      674.92      665.41     29.17 o 
   5   3   6       91.49       51.34     14.34 o 
   6   3   6      158.19      155.83     17.86 o 
   7   3   6      249.23      244.73     20.75 o 
   8   3   6       60.41       35.82     18.30 o 
   9   3   6        0.82        4.09     17.58 o 
   0   4   6     3228.48     3222.57    121.56 o 
   1   4   6     1548.73     1629.19     63.31 o 
   2   4   6     3716.75     3678.22    144.31 o 
   3   4   6     2621.69     2680.43    131.87 o 
   4   4   6     1297.50     1466.23     59.69 o 
   5   4   6      485.08      484.00     24.28 o 
   6   4   6      124.85      143.88     17.23 o 
   7   4   6       40.37       58.50     17.19 o 
   8   4   6      265.68      253.29     21.56 o 
   9   4   6        9.20       24.86     17.48 o 
   0   5   6       27.65       16.02     12.52 o 
   1   5   6     1265.75     1226.13     51.94 o 
   2   5   6     1526.51     1683.83     65.08 o 
   3   5   6     1599.30     1748.77     68.97 o 
   4   5   6      674.83      700.89     31.16 o 
   5   5   6      502.52      527.29     24.12 o 
   6   5   6      490.90      526.62     30.98 o 
   7   5   6      583.62      683.18     38.93 o 
   8   5   6      106.26      108.58     20.00 o 
   9   5   6       38.14       61.91     18.35 o 
   0   6   6       17.87       16.08     12.95 o 
   1   6   6     1319.17     1426.60     57.05 o 
   2   6   6     2785.75     2936.19    139.17 o 
   3   6   6      618.50      660.63     31.52 o 
   4   6   6      973.66      918.13     40.13 o 
   5   6   6      147.53      127.72     17.38 o 
   6   6   6       26.42        7.83     16.89 o 
   7   6   6      366.38      348.24     25.29 o 
   8   6   6      316.32      317.35     25.88 o 
   9   6   6       31.05       22.33     18.67 o 
  10   6   6       57.92       57.83     20.28 o 
   0   7   6      552.25      529.94     24.94 o 
   1   7   6      795.47      853.35     35.89 o 
   2   7   6      778.77      781.08     35.18 o 
   3   7   6     1855.76     1912.08     74.79 o 
   4   7   6      188.22      238.59     18.11 o 
   5   7   6      114.19      107.14     19.25 o 
   6   7   6       34.05       40.76     17.80 o 
   7   7   6      164.56      139.39     21.34 o 
   8   7   6       74.22       76.89     19.59 o 
   9   7   6       19.65       14.43     18.77 o 
  10   7   6        2.66      -18.93     18.93 o 
   0   8   6        3.97       -0.70     14.06 o 
   1   8   6      503.62      492.19     25.05 o 
   2   8   6      767.32      717.49     33.43 o 
   3   8   6       12.04       11.72     14.43 o 
   4   8   6     1491.47     1456.39     65.11 o 
   5   8   6      187.85      172.95     18.82 o 
   6   8   6      152.26      154.07     20.22 o 
   7   8   6       24.96       19.24     18.63 o 
   8   8   6        7.70      -18.88     18.88 o 
   9   8   6        8.71        6.29     17.94 o 
  10   8   6       17.25       41.24     19.65 o 
   0   9   6       11.22       24.05     15.30 o 
   1   9   6      191.13      199.31     17.70 o 
   2   9   6       96.60      103.16     16.44 o 
   3   9   6      643.96      600.05     26.53 o 
   4   9   6      111.76      155.42     18.50 o 
   5   9   6      491.93      498.54     25.66 o 
   6   9   6        8.16       28.60     17.26 o 
   7   9   6      123.21      113.32     21.15 o 
   8   9   6       11.72        7.27     18.53 o 
   9   9   6        9.24       20.35     19.12 o 
  10   9   6       13.62       17.88     20.42 o 
   0  10   6        1.43        9.47     16.52 o 
   1  10   6       81.30       88.92     17.64 o 
   2  10   6      633.46      583.81     30.05 o 
   3  10   6      218.90      221.20     19.82 o 
   4  10   6     1532.29     1586.13     68.97 o 
   5  10   6      333.48      330.73     23.41 o 
   6  10   6       42.02       25.83     18.96 o 
   7  10   6        8.96       10.74     18.79 o 
   8  10   6        8.84       -1.47     18.89 o 
   9  10   6       13.08      -15.12     20.55 o 
   0  11   6      107.61      123.26     19.84 o 
   1  11   6      539.88      497.23     24.79 o 
   2  11   6       24.23       40.43     17.70 o 
   3  11   6      757.55      723.06     34.80 o 
   4  11   6      129.11      140.44     20.78 o 
   5  11   6       89.23       90.07     20.22 o 
   6  11   6       15.46       41.23     19.41 o 
   7  11   6       13.28       21.70     20.04 o 
   8  11   6       28.91       10.81     19.94 o 
   9  11   6       53.52       71.70     21.50 o 
   0  12   6      112.75      130.10     21.11 o 
   1  12   6       12.51        1.24     18.93 o 
   2  12   6      556.18      570.34     27.44 o 
   3  12   6      217.51      203.82     22.15 o 
   4  12   6      568.06      532.47     28.41 o 
   5  12   6       37.18       49.46     18.52 o 
   6  12   6       39.67       36.14     20.58 o 
   7  12   6        3.87       -2.22     19.26 o 
   8  12   6       34.33       53.79     20.65 o 
   0  13   6        5.49       23.57     20.46 o 
   1  13   6      280.50      300.00     24.80 o 
   2  13   6      114.46      148.27     21.25 o 
   3  13   6      327.76      363.12     25.72 o 
   4  13   6      162.05      139.89     22.21 o 
   5  13   6       50.81       63.44     19.94 o 
   6  13   6        8.78       35.21     19.58 o 
   7  13   6        7.57       42.28     20.01 o 
   8  13   6       20.73       43.73     20.53 o 
   0  14   6      126.10      142.15     22.64 o 
   1  14   6      109.93       87.57     20.91 o 
   2  14   6       29.01       31.82     19.89 o 
   3  14   6       24.54        6.68     19.48 o 
   4  14   6        2.29       -5.42     20.42 o 
   5  14   6       12.11       18.19     20.81 o 
   6  14   6        6.98       35.91     20.60 o 
   7  14   6       11.91        6.32     20.92 o 
   0  15   6       92.09       93.78     22.64 o 
   1  15   6       38.90        9.89     21.44 o 
   2  15   6       52.62       43.68     21.17 o 
   3  15   6       15.44      -20.61     20.61 o 
   4  15   6       24.93       35.95     21.17 o 
   5  15   6        9.29      -21.00     21.00 o 
   6  15   6       65.33      102.31     22.41 o 
   7  15   6        0.06      -20.76     20.76 o 
   0  16   6       38.09       32.56     22.66 o 
   1  16   6       44.86       43.31     22.06 o 
   2  16   6       24.83       42.74     21.04 o 
   3  16   6       22.32       29.22     22.91 o 
   4  16   6        2.70       28.70     20.98 o 
   5  16   6       24.98       33.30     23.04 o 
   6  16   6        5.75       20.58     21.91 o 
   0  17   6       60.93      107.82     24.66 o 
   1  17   6        5.32       -7.92     22.49 o 
   2  17   6        4.38       20.57     22.19 o 
   3  17   6       19.18       49.32     22.77 o 
   4  17   6       11.28       29.22     23.33 o 
   5  17   6        7.85       23.02     22.88 o 
   0  18   6       23.03        0.65     22.61 o 
   1  18   6       19.46       22.49     25.33 o 
   2  18   6        2.94      -12.94     23.29 o 
   3  18   6       14.96       27.32     23.62 o 
   4  18   6        4.79       42.18     24.64 o 
   0  19   6        4.30       21.68     24.90 o 
   1  19   6        7.12        8.40     25.34 o 
   2  19   6        1.47       19.11     24.47 o 
   1   0   7       17.07       32.49     11.47 o 
   2   0   7       85.17       65.57     12.30 o 
   3   0   7      455.71      528.88     25.00 o 
   4   0   7      458.61      504.17     25.24 o 
   5   0   7       93.18      104.45     15.25 o 
   6   0   7      140.41      166.58     18.26 o 
   7   0   7       99.33      118.04     20.03 o 
   8   0   7      597.31      588.12     28.95 o 
   9   0   7       17.86      -20.53     20.53 o 
   0   1   7       17.21       17.18     10.81 o 
   1   1   7       39.18       42.85     11.33 o 
   2   1   7      623.73      643.39     28.73 o 
   3   1   7       90.19       78.07     12.69 o 
   4   1   7      133.27      156.63     14.31 o 
   5   1   7       85.26       72.34     15.03 o 
   6   1   7       53.42       56.15     16.13 o 
   7   1   7      213.72      186.81     20.71 o 
   8   1   7      114.59       99.79     20.44 o 
   9   1   7      100.43      112.96     21.83 o 
   0   2   7      349.70      328.95     16.49 o 
   1   2   7     1527.69     1583.80     59.71 o 
   2   2   7     1773.95     1753.41     67.23 o 
   3   2   7      931.38      928.49     38.66 o 
   4   2   7      268.92      267.51     15.77 o 
   5   2   7      238.44      241.25     17.39 o 
   6   2   7      191.24      192.64     18.09 o 
   7   2   7      205.09      223.85     20.62 o 
   8   2   7       58.00       57.46     19.38 o 
   9   2   7       38.74       45.74     18.85 o 
   0   3   7     5879.42     6145.88    170.37 o 
   1   3   7      318.92      314.84     15.12 o 
   2   3   7      328.23      305.41     15.34 o 
   3   3   7      160.13      172.93     14.14 o 
   4   3   7       85.46      106.29     13.86 o 
   5   3   7      146.74      157.41     16.80 o 
   6   3   7      211.62      214.90     18.78 o 
   7   3   7       92.02       91.34     18.20 o 
   8   3   7      159.38      136.29     21.35 o 
   9   3   7       19.68       12.59     18.47 o 
   0   4   7     2850.47     2825.81    124.76 o 
   1   4   7     6055.20     6315.14    184.11 o 
   2   4   7      172.69      171.81     14.29 o 
   3   4   7      197.53      193.87     15.16 o 
   4   4   7      111.71      107.04     15.16 o 
   5   4   7      234.54      268.31     19.09 o 
   6   4   7      250.92      305.64     20.79 o 
   7   4   7       15.95        1.12     16.88 o 
   8   4   7       99.34       97.89     20.20 o 
   9   4   7       16.37        8.07     17.56 o 
   0   5   7     1264.80     1316.97     52.44 o 
   1   5   7      163.93      169.87     15.47 o 
   2   5   7     1265.42     1324.72     57.13 o 
   3   5   7      208.70      258.18     16.77 o 
   4   5   7      361.57      352.67     21.13 o 
   5   5   7       51.30       47.01     16.68 o 
   6   5   7      993.98      957.71     43.05 o 
   7   5   7       74.19       72.65     18.79 o 
   8   5   7      475.96      498.37     26.74 o 
   9   5   7        4.50      -18.93     18.93 o 
   0   6   7     3479.57     3658.91    154.64 o 
   1   6   7      878.98      862.48     38.60 o 
   2   6   7      406.97      393.10     20.26 o 
   3   6   7       30.74       54.95     14.64 o 
   4   6   7        8.04      -11.30     15.05 o 
   5   6   7      259.30      293.03     20.74 o 
   6   6   7      219.63      222.89     21.08 o 
   7   6   7      342.74      359.17     24.49 o 
   8   6   7       25.31       53.57     19.50 o 
   9   6   7       40.10       27.68     19.51 o 
  10   6   7       15.95       41.59     19.43 o 
   0   7   7     3127.54     3040.32    150.36 o 
   1   7   7      443.73      452.72     21.79 o 
   2   7   7     1496.26     1520.53     64.24 o 
   3   7   7       79.16       78.90     15.78 o 
   4   7   7      141.55      161.59     18.28 o 
   5   7   7        6.43      -14.30     16.79 o 
   6   7   7     1250.98     1301.88     62.01 o 
   7   7   7      130.36      138.35     20.27 o 
   8   7   7      144.90      142.28     22.26 o 
   9   7   7       33.20       51.18     19.64 o 
  10   7   7       36.26       40.98     20.34 o 
   0   8   7       89.46       94.85     16.20 o 
   1   8   7      210.68      189.58     17.74 o 
   2   8   7      109.49      147.70     17.17 o 
   3   8   7      103.81       82.21     17.80 o 
   4   8   7      315.02      304.89     21.95 o 
   5   8   7      159.35      101.52     19.62 o 
   6   8   7      162.13      138.83     21.60 o 
   7   8   7      238.58      266.81     24.10 o 
   8   8   7       71.18       49.53     21.20 o 
   9   8   7       16.23        5.53     20.20 o 
  10   8   7       25.77       30.90     20.52 o 
   0   9   7      199.70      202.38     18.80 o 
   1   9   7      300.18      287.77     20.39 o 
   2   9   7       98.52       89.21     17.10 o 
   3   9   7      360.82      367.21     21.76 o 
   4   9   7      263.28      225.39     21.31 o 
   5   9   7      133.49      134.03     21.49 o 
   6   9   7      191.41      206.11     22.21 o 
   7   9   7      105.96       95.78     21.01 o 
   8   9   7      102.86       85.76     21.43 o 
   9   9   7        0.94       37.34     19.39 o 
   0  10   7       75.20       31.87     18.55 o 
   1  10   7      796.98      754.37     35.80 o 
   2  10   7       62.14       55.97     17.90 o 
   3  10   7       82.63      108.28     20.32 o 
   4  10   7       33.26       53.77     19.22 o 
   5  10   7      155.88      151.89     21.84 o 
   6  10   7       30.51       36.04     19.38 o 
   7  10   7       33.53       12.30     19.68 o 
   8  10   7        4.63      -19.97     19.97 o 
   9  10   7       17.42       -5.95     20.33 o 
   0  11   7     1795.90     1897.86     77.30 o 
   1  11   7        1.82       22.52     18.25 o 
   2  11   7      229.45      222.78     22.09 o 
   3  11   7       78.58       54.79     19.99 o 
   4  11   7      782.40      761.61     41.81 o 
   5  11   7       34.07       33.76     19.77 o 
   6  11   7      200.17      206.79     23.54 o 
   7  11   7       46.79       28.23     21.04 o 
   8  11   7        7.04        2.27     20.28 o 
   9  11   7        6.77       18.90     20.24 o 
   0  12   7        0.20       -3.48     19.45 o 
   1  12   7      480.04      489.22     26.78 o 
   2  12   7      200.42      195.46     22.78 o 
   3  12   7       68.16       55.96     20.04 o 
   4  12   7       13.19       33.97     19.70 o 
   5  12   7      261.77      194.18     24.50 o 
   6  12   7       64.72       51.88     21.26 o 
   7  12   7      163.56      152.94     24.55 o 
   8  12   7        5.77       37.11     20.29 o 
   0  13   7     1483.46     1537.05     68.74 o 
   1  13   7      683.06      707.27     33.98 o 
   2  13   7      482.28      499.12     28.06 o 
   3  13   7      113.15       69.45     20.53 o 
   4  13   7        1.91        3.57     19.97 o 
   5  13   7        0.73       17.73     19.75 o 
   6  13   7       35.14       61.53     21.08 o 
   7  13   7        5.17       32.67     21.18 o 
   8  13   7       20.93       54.47     21.01 o 
   0  14   7      359.48      356.01     26.26 o 
   1  14   7      129.96      140.47     23.38 o 
   2  14   7       57.07       91.53     21.15 o 
   3  14   7       66.08       52.89     21.60 o 
   4  14   7        0.52       14.91     20.16 o 
   5  14   7        4.16       25.30     20.38 o 
   6  14   7        3.63      -20.77     20.77 o 
   7  14   7       66.92       54.82     22.81 o 
   0  15   7       14.78       22.05     22.00 o 
   1  15   7        3.85       34.19     20.31 o 
   2  15   7        4.06       -5.31     20.71 o 
   3  15   7       70.55       95.51     23.26 o 
   4  15   7        6.56       11.99     21.39 o 
   5  15   7       30.12       24.96     21.73 o 
   6  15   7       21.56        7.12     22.40 o 
   0  16   7        1.75        9.41     21.38 o 
   1  16   7        6.00        9.54     21.90 o 
   2  16   7       20.71       52.41     22.70 o 
   3  16   7        8.48       19.82     23.04 o 
   4  16   7       35.09       16.71     23.68 o 
   5  16   7       36.12       10.84     23.03 o 
   6  16   7        3.03       -5.65     21.91 o 
   0  17   7       40.64       33.14     23.59 o 
   1  17   7       13.85       43.25     24.29 o 
   2  17   7        4.99       -0.35     22.91 o 
   3  17   7        4.12      -16.94     22.72 o 
   4  17   7        1.00       12.44     23.42 o 
   5  17   7        8.11       20.87     23.76 o 
   0  18   7        5.69       23.01     23.88 o 
   1  18   7        0.45      -23.75     23.75 o 
   2  18   7        3.04       24.88     23.90 o 
   3  18   7        0.96       19.84     25.04 o 
   0  19   7       13.84       35.92     25.75 o 
   1  19   7        9.96       24.93     25.00 o 
   0   0   8       86.73       82.94     12.20 o 
   1   0   8        0.05      -11.92     11.92 o 
   2   0   8     1303.57     1357.53     53.77 o 
   3   0   8       55.61       50.43     13.17 o 
   4   0   8      105.90       89.07     15.71 o 
   5   0   8       57.95       66.88     14.95 o 
   6   0   8      310.35      294.45     20.90 o 
   7   0   8      345.19      362.05     24.14 o 
   8   0   8      214.83      220.54     23.12 o 
   9   0   8        0.35       -4.23     20.06 o 
   0   1   8       41.75       33.56     11.94 o 
   1   1   8       98.85      105.60     13.11 o 
   2   1   8      661.15      680.49     27.65 o 
   3   1   8      134.58      142.35     15.56 o 
   4   1   8      269.70      319.83     17.62 o 
   5   1   8      110.97      124.58     16.49 o 
   6   1   8      278.62      267.97     20.86 o 
   7   1   8       37.43       31.03     17.88 o 
   8   1   8      278.23      290.78     24.53 o 
   9   1   8       83.12       75.16     21.23 o 
   0   2   8       65.04       74.58     12.86 o 
   1   2   8      487.63      542.46     27.64 o 
   2   2   8      874.92      951.34     40.26 o 
   3   2   8      509.74      509.66     20.08 o 
   4   2   8      401.04      391.67     20.89 o 
   5   2   8      126.61      110.90     16.70 o 
   6   2   8      400.39      370.12     23.04 o 
   7   2   8      312.52      318.56     22.96 o 
   8   2   8       16.54       26.09     18.16 o 
   9   2   8       15.96       14.22     18.91 o 
   0   3   8     1294.87     1251.57     50.32 o 
   1   3   8      917.02     1057.31     46.11 o 
   2   3   8      217.04      238.92     15.60 o 
   3   3   8      863.26      867.71     35.10 o 
   4   3   8       48.18       29.97     14.20 o 
   5   3   8       23.86       50.60     15.10 o 
   6   3   8       78.94       85.54     17.40 o 
   7   3   8      118.92       99.65     20.55 o 
   8   3   8       71.98       59.68     19.35 o 
   9   3   8      116.11      132.23     20.43 o 
   0   4   8        0.01       -8.74     12.68 o 
   1   4   8      226.91      212.26     15.72 o 
   2   4   8     2462.75     2342.87     85.85 o 
   3   4   8      198.99      195.16     17.09 o 
   4   4   8      116.13      152.21     16.25 o 
   5   4   8       75.25       75.57     16.52 o 
   6   4   8       73.59       85.93     18.17 o 
   7   4   8       65.37       60.93     18.16 o 
   8   4   8       40.03       11.36     18.48 o 
   9   4   8       52.11       17.04     19.62 o 
   0   5   8      143.58      175.83     15.50 o 
   1   5   8       82.97       72.33     14.23 o 
   2   5   8      972.98      956.39     43.94 o 
   3   5   8      216.78      216.60     17.02 o 
   4   5   8      329.76      280.59     19.58 o 
   5   5   8      238.95      223.38     19.67 o 
   6   5   8      118.63      112.22     19.91 o 
   7   5   8      156.40      182.40     20.80 o 
   8   5   8      161.04      151.29     22.30 o 
   9   5   8       61.36       95.37     19.80 o 
   0   6   8      103.54      106.44     15.44 o 
   1   6   8       96.91       99.58     15.56 o 
   2   6   8     1042.25     1045.74     51.08 o 
   3   6   8       35.42       53.39     15.08 o 
   4   6   8      520.78      581.73     25.45 o 
   5   6   8      153.03      126.87     19.46 o 
   6   6   8      180.92      206.66     22.13 o 
   7   6   8       71.29       68.04     20.08 o 
   8   6   8       77.34       50.33     20.19 o 
   9   6   8        2.58       17.89     17.77 o 
  10   6   8       57.77       67.50     21.14 o 
   0   7   8      330.15      316.28     18.71 o 
   1   7   8       88.84       63.64     16.43 o 
   2   7   8       61.35       59.69     15.96 o 
   3   7   8      450.56      461.92     22.25 o 
   4   7   8      534.96      523.70     25.26 o 
   5   7   8      187.87      201.00     20.83 o 
   6   7   8      340.64      346.53     25.45 o 
   7   7   8       54.96       66.16     19.12 o 
   8   7   8       48.40       33.87     20.82 o 
   9   7   8       50.86       63.22     20.16 o 
  10   7   8       23.77       38.34     21.79 o 
   0   8   8      511.85      544.75     23.07 o 
   1   8   8       26.53       31.41     15.62 o 
   2   8   8      390.24      400.62     22.69 o 
   3   8   8       89.97       78.11     17.88 o 
   4   8   8      581.17      634.60     38.79 o 
   5   8   8      435.79      433.28     25.34 o 
   6   8   8       74.51       84.83     20.08 o 
   7   8   8      122.05      140.32     22.27 o 
   8   8   8       46.03       86.83     21.23 o 
   9   8   8       22.75       10.67     20.40 o 
   0   9   8      465.54      473.22     23.65 o 
   1   9   8      186.32      207.19     20.28 o 
   2   9   8      527.89      523.52     24.43 o 
   3   9   8      280.29      268.08     21.37 o 
   4   9   8     1150.51     1073.58     50.72 o 
   5   9   8       49.90       56.04     19.00 o 
   6   9   8       37.63       34.93     19.40 o 
   7   9   8        2.73       15.33     20.42 o 
   8   9   8        4.20        4.72     19.41 o 
   9   9   8       32.96       37.28     19.85 o 
   0  10   8       90.38       70.71     19.89 o 
   1  10   8      400.58      419.56     23.88 o 
   2  10   8      751.71      763.30     37.04 o 
   3  10   8      928.66      924.40     48.50 o 
   4  10   8      197.38      223.72     22.83 o 
   5  10   8      181.60      198.85     22.77 o 
   6  10   8      103.94      116.67     22.37 o 
   7  10   8       35.68       21.62     20.57 o 
   8  10   8       29.79        4.94     21.02 o 
   9  10   8        6.93       18.86     20.27 o 
   0  11   8       73.90       94.05     20.43 o 
   1  11   8      593.38      558.38     27.53 o 
   2  11   8      107.42      118.76     21.49 o 
   3  11   8      627.96      661.91     33.15 o 
   4  11   8      197.67      212.08     23.79 o 
   5  11   8       19.23       -6.03     19.62 o 
   6  11   8        2.60       17.67     20.50 o 
   7  11   8       53.44       64.58     21.12 o 
   8  11   8        4.78       22.92     21.17 o 
   0  12   8      488.12      487.49     27.51 o 
   1  12   8      541.48      468.35     28.00 o 
   2  12   8      447.32      444.62     26.11 o 
   3  12   8       38.28       58.61     19.65 o 
   4  12   8      258.52      293.81     26.55 o 
   5  12   8      135.18      139.99     22.55 o 
   6  12   8       21.16       -4.40     21.04 o 
   7  12   8       16.93       -5.41     20.87 o 
   8  12   8       34.53       25.63     22.24 o 
   0  13   8       39.53       21.59     21.29 o 
   1  13   8       90.00       99.81     21.07 o 
   2  13   8       12.04       31.11     20.89 o 
   3  13   8       82.88       57.29     21.12 o 
   4  13   8       30.53       50.13     20.43 o 
   5  13   8       63.67       48.04     23.30 o 
   6  13   8        0.90      -14.63     20.55 o 
   7  13   8       18.32       32.53     20.71 o 
   0  14   8       24.54       52.33     22.31 o 
   1  14   8       68.08       70.59     22.75 o 
   2  14   8       72.66       45.21     22.12 o 
   3  14   8       21.60       23.33     20.85 o 
   4  14   8       14.87       34.62     22.27 o 
   5  14   8        7.61       41.80     22.54 o 
   6  14   8       33.91      -23.10     23.10 o 
   7  14   8       16.44        3.96     23.13 o 
   0  15   8      111.92      125.20     24.64 o 
   1  15   8       50.71       13.13     21.58 o 
   2  15   8       80.95       96.12     23.01 o 
   3  15   8       63.87       34.59     24.00 o 
   4  15   8       53.15       94.61     23.71 o 
   5  15   8       52.11      132.65     23.56 o 
   6  15   8       18.18        5.65     21.67 o 
   0  16   8        6.07       18.82     23.44 o 
   1  16   8       40.85       77.41     23.13 o 
   2  16   8       46.84       32.66     23.78 o 
   3  16   8       25.90       60.06     24.05 o 
   4  16   8       54.38       17.24     25.10 o 
   5  16   8        9.89       44.33     23.67 o 
   0  17   8       28.83       15.02     24.59 o 
   1  17   8       10.14       59.99     23.61 o 
   2  17   8       11.50       47.68     23.89 o 
   3  17   8       49.15       30.53     25.77 o 
   4  17   8        9.89       -2.94     23.25 o 
   0  18   8        9.93      -13.92     24.34 o 
   1  18   8       19.33       64.28     25.96 o 
   2  18   8        3.55       -5.10     24.80 o 
   1   0   9      395.55      437.29     21.80 o 
   2   0   9      448.55      408.97     22.28 o 
   3   0   9      490.37      545.57     24.97 o 
   4   0   9     1968.08     1963.40     73.75 o 
   5   0   9      237.30      232.64     19.45 o 
   6   0   9       41.55       28.71     17.58 o 
   7   0   9      341.19      355.12     24.19 o 
   8   0   9      165.64      173.83     22.01 o 
   9   0   9      183.29      171.30     24.46 o 
   0   1   9      414.68      398.80     22.27 o 
   1   1   9      636.03      618.81     32.21 o 
   2   1   9      221.27      258.65     16.14 o 
   3   1   9       54.65       44.72     14.10 o 
   4   1   9      145.77      150.63     16.88 o 
   5   1   9      153.96      124.11     17.39 o 
   6   1   9      340.59      291.48     23.55 o 
   7   1   9      166.51      164.22     21.92 o 
   8   1   9       41.61       43.32     19.50 o 
   9   1   9       17.98       20.14     20.55 o 
   0   2   9      473.72      568.66     28.09 o 
   1   2   9      929.38      909.62     40.54 o 
   2   2   9      630.67      658.03     26.32 o 
   3   2   9      413.14      417.41     19.19 o 
   4   2   9       10.07      -14.74     14.74 o 
   5   2   9      145.68      145.89     17.50 o 
   6   2   9      223.22      152.79     20.23 o 
   7   2   9       92.75      109.70     20.42 o 
   8   2   9        2.53      -15.02     19.15 o 
   9   2   9       99.28      107.54     21.91 o 
   0   3   9      534.68      486.08     25.21 o 
   1   3   9      478.32      492.89     25.20 o 
   2   3   9      354.52      338.94     19.31 o 
   3   3   9       30.79       18.50     14.52 o 
   4   3   9      343.25      305.43     19.79 o 
   5   3   9       31.14       14.36     16.51 o 
   6   3   9        1.95       16.09     16.83 o 
   7   3   9       12.84       25.55     17.47 o 
   8   3   9       80.41       83.27     19.70 o 
   9   3   9       31.05       34.49     19.45 o 
   0   4   9     1335.77     1392.60     54.48 o 
   1   4   9      594.86      590.43     29.39 o 
   2   4   9      409.55      422.72     21.77 o 
   3   4   9       60.64       80.15     15.25 o 
   4   4   9      126.45      119.43     16.60 o 
   5   4   9      226.31      213.27     20.26 o 
   6   4   9       29.14       59.69     18.91 o 
   7   4   9       51.74       57.84     19.03 o 
   8   4   9       27.38       12.21     19.11 o 
   9   4   9       53.75       44.68     20.68 o 
   0   5   9      121.63      113.94     15.92 o 
   1   5   9      240.33      251.70     17.74 o 
   2   5   9      279.34      250.44     18.54 o 
   3   5   9      383.91      391.17     21.16 o 
   4   5   9      294.26      280.25     20.41 o 
   5   5   9      491.95      432.99     24.86 o 
   6   5   9      806.99      797.47     38.69 o 
   7   5   9      141.51      125.52     21.47 o 
   8   5   9        8.80      -14.58     18.50 o 
   9   5   9      104.46       89.62     22.70 o 
   0   6   9     1712.72     1797.50     71.35 o 
   1   6   9      334.59      327.67     20.20 o 
   2   6   9      396.67      374.78     21.01 o 
   3   6   9      179.49      182.62     19.26 o 
   4   6   9       64.09       88.75     18.02 o 
   5   6   9      900.93      862.42     41.30 o 
   6   6   9       87.47       71.44     20.00 o 
   7   6   9      175.19      160.19     22.27 o 
   8   6   9       73.38       16.39     20.59 o 
   9   6   9       22.53       19.16     19.16 o 
  10   6   9        0.65       -0.22     20.93 o 
   0   7   9       56.57       52.99     17.33 o 
   1   7   9       30.38       19.39     16.53 o 
   2   7   9      154.46      136.11     19.00 o 
   3   7   9      128.71      113.22     18.66 o 
   4   7   9      184.50      150.74     20.34 o 
   5   7   9       41.18       25.73     19.24 o 
   6   7   9      232.28      221.74     23.65 o 
   7   7   9       12.88      -13.25     18.87 o 
   8   7   9       67.25      100.39     22.28 o 
   9   7   9        8.07      -12.19     18.78 o 
   0   8   9       27.50       42.78     17.71 o 
   1   8   9       63.00       66.95     18.30 o 
   2   8   9      163.60      148.85     19.69 o 
   3   8   9      171.82      138.48     19.15 o 
   4   8   9      175.84      162.40     21.13 o 
   5   8   9      184.66      149.63     20.98 o 
   6   8   9      181.14      150.42     22.77 o 
   7   8   9        9.58        4.62     19.98 o 
   8   8   9        8.67        4.12     20.22 o 
   9   8   9        5.29        1.82     19.94 o 
   0   9   9       35.02       50.55     18.77 o 
   1   9   9      434.44      405.15     24.19 o 
   2   9   9       54.61       50.24     18.54 o 
   3   9   9       89.55       66.96     20.23 o 
   4   9   9       63.70       96.83     19.75 o 
   5   9   9       88.20      108.70     21.22 o 
   6   9   9       27.84       28.36     21.47 o 
   7   9   9       39.10       59.50     21.25 o 
   8   9   9        5.86       17.63     21.37 o 
   9   9   9        1.94        1.22     20.82 o 
   0  10   9      813.43      768.63     36.44 o 
   1  10   9      979.43      928.43     41.05 o 
   2  10   9      981.70      970.98     38.61 o 
   3  10   9      120.26       96.52     20.90 o 
   4  10   9       75.00       72.36     20.85 o 
   5  10   9      268.28      330.45     26.10 o 
   6  10   9      103.98       77.96     23.38 o 
   7  10   9       19.52       -3.99     21.57 o 
   8  10   9        6.33       34.59     21.16 o 
   0  11   9     1068.42     1079.04     42.10 o 
   1  11   9      112.24       88.92     22.05 o 
   2  11   9      240.10      245.96     22.89 o 
   3  11   9      166.37      177.70     23.57 o 
   4  11   9      134.18      146.54     23.23 o 
   5  11   9       31.27       53.27     21.08 o 
   6  11   9      155.46      139.98     24.21 o 
   7  11   9       34.80       46.44     21.87 o 
   8  11   9        2.06       13.22     21.25 o 
   0  12   9       31.51       43.01     21.03 o 
   1  12   9       47.05       58.58     20.64 o 
   2  12   9        0.02        9.49     19.59 o 
   3  12   9        9.73       23.50     20.28 o 
   4  12   9      218.26      179.43     24.96 o 
   5  12   9       75.37       77.94     23.01 o 
   6  12   9      116.61      109.77     24.02 o 
   7  12   9       22.64        7.45     22.14 o 
   8  12   9       45.90       29.32     22.67 o 
   0  13   9        2.51       -3.12     20.54 o 
   1  13   9      200.25      190.45     23.86 o 
   2  13   9       93.98       77.34     23.09 o 
   3  13   9       49.37       73.84     21.53 o 
   4  13   9      107.94       85.81     22.89 o 
   5  13   9       17.47       13.18     21.41 o 
   6  13   9       18.70        0.32     21.78 o 
   7  13   9       14.37       25.93     22.09 o 
   0  14   9      173.88      183.48     24.89 o 
   1  14   9       31.22       50.25     22.32 o 
   2  14   9        2.96      -21.61     21.61 o 
   3  14   9       55.93       55.46     22.21 o 
   4  14   9       23.57        5.94     22.38 o 
   5  14   9        3.13       -7.43     21.50 o 
   6  14   9       28.30       33.82     22.89 o 
   0  15   9       48.23       45.16     23.86 o 
   1  15   9        2.34      -21.73     21.73 o 
   2  15   9       14.11       40.92     22.19 o 
   3  15   9       12.88       29.78     23.25 o 
   4  15   9       37.48       64.63     23.42 o 
   5  15   9       47.83       27.44     23.98 o 
   6  15   9       18.89       42.22     22.75 o 
   0  16   9       70.68       85.07     25.36 o 
   1  16   9       13.88       10.04     22.95 o 
   2  16   9       16.62       -5.67     22.98 o 
   3  16   9       27.30       19.73     24.30 o 
   4  16   9        0.72       12.25     23.86 o 
   5  16   9       26.07        6.39     24.70 o 
   0  17   9        1.89       10.96     23.06 o 
   1  17   9       45.50       49.46     25.64 o 
   2  17   9        9.72       -4.64     24.27 o 
   3  17   9       23.17        6.43     24.65 o 
   0  18   9       44.82       32.39     25.84 o 
   1  18   9        8.47        2.52     25.65 o 
   0   0  10      671.14      713.86     28.00 o 
   1   0  10      659.41      623.14     27.10 o 
   2   0  10      281.79      289.27     18.56 o 
   3   0  10      343.07      324.23     19.59 o 
   4   0  10       49.29       53.62     17.04 o 
   5   0  10       19.37       11.96     17.11 o 
   6   0  10      141.12      161.59     20.42 o 
   7   0  10       12.91      -14.59     19.06 o 
   8   0  10       14.89      -13.34     20.19 o 
   9   0  10        9.65      -13.68     21.70 o 
   0   1  10      135.82      124.61     15.70 o 
   1   1  10     1170.07     1166.97     52.54 o 
   2   1  10      185.46      194.09     17.16 o 
   3   1  10      229.40      257.59     18.56 o 
   4   1  10       39.61       40.24     16.22 o 
   5   1  10      132.93      165.80     19.28 o 
   6   1  10      386.67      365.33     24.36 o 
   7   1  10      194.64      204.13     22.86 o 
   8   1  10       78.47       98.31     20.95 o 
   9   1  10        7.85       33.30     21.34 o 
   0   2  10        4.51       12.54     14.08 o 
   1   2  10      107.75      106.91     15.75 o 
   2   2  10      289.94      276.75     18.24 o 
   3   2  10      497.96      516.02     24.96 o 
   4   2  10      236.69      262.09     20.29 o 
   5   2  10      193.82      193.54     20.26 o 
   6   2  10      408.17      455.60     26.11 o 
   7   2  10      201.83      179.62     22.41 o 
   8   2  10       70.43      102.20     21.53 o 
   9   2  10       60.13       20.86     21.98 o 
   0   3  10      159.05      156.63     16.40 o 
   1   3  10      312.50      293.83     19.53 o 
   2   3  10      286.52      268.20     18.71 o 
   3   3  10      482.95      484.56     23.13 o 
   4   3  10       79.35      121.75     16.97 o 
   5   3  10       58.15       84.89     19.15 o 
   6   3  10      472.65      470.33     26.02 o 
   7   3  10       31.92       37.75     18.79 o 
   8   3  10       88.53       78.19     20.76 o 
   9   3  10      116.71      121.12     21.76 o 
   0   4  10        8.62        5.66     15.00 o 
   1   4  10      332.63      345.41     19.81 o 
   2   4  10      500.11      455.66     21.66 o 
   3   4  10       95.45       83.15     17.43 o 
   4   4  10        6.28        5.30     15.94 o 
   5   4  10        4.43       18.85     17.01 o 
   6   4  10      286.02      335.65     23.63 o 
   7   4  10      203.10      214.28     22.49 o 
   8   4  10       38.11       29.55     20.32 o 
   9   4  10       67.90       55.49     20.56 o 
   0   5  10       71.05       94.80     17.14 o 
   1   5  10      104.31      111.16     18.02 o 
   2   5  10       42.25       53.28     16.71 o 
   3   5  10      130.54      157.43     18.64 o 
   4   5  10       62.98       75.08     17.98 o 
   5   5  10      333.20      311.98     23.86 o 
   6   5  10       14.12       -1.60     18.61 o 
   7   5  10       86.01       93.77     21.39 o 
   8   5  10       41.33       45.75     21.13 o 
   9   5  10       20.16       38.03     20.06 o 
   0   6  10      203.58      176.77     19.24 o 
   1   6  10      768.77      699.57     28.55 o 
   2   6  10      143.50      179.55     19.45 o 
   3   6  10        8.74       -7.28     17.09 o 
   4   6  10      132.00       97.01     19.06 o 
   5   6  10      102.30       98.79     20.69 o 
   6   6  10      140.80      165.28     21.69 o 
   7   6  10        2.57        0.93     19.31 o 
   8   6  10        3.78      -19.09     19.09 o 
   9   6  10       36.61       49.77     20.64 o 
   0   7  10       25.59      -17.85     17.85 o 
   1   7  10      201.94      190.37     20.49 o 
   2   7  10       81.37       86.76     18.58 o 
   3   7  10      210.44      171.72     20.50 o 
   4   7  10        1.52       19.34     18.06 o 
   5   7  10      291.41      305.00     24.78 o 
   6   7  10      106.83      104.64     21.16 o 
   7   7  10       66.57       56.82     21.31 o 
   8   7  10       53.81       31.69     20.58 o 
   9   7  10       30.27       76.11     21.04 o 
   0   8  10        9.72        1.08     18.15 o 
   1   8  10      491.15      544.05     29.44 o 
   2   8  10      213.35      278.80     22.83 o 
   3   8  10      197.21      206.79     22.21 o 
   4   8  10       37.36       17.37     19.38 o 
   5   8  10       11.92       34.13     19.08 o 
   6   8  10       66.58       60.33     22.04 o 
   7   8  10       11.83       19.61     20.53 o 
   8   8  10       43.09      -15.68     21.14 o 
   9   8  10       37.48       52.88     21.51 o 
   0   9  10       44.50       42.51     19.87 o 
   1   9  10      174.59      184.05     22.63 o 
   2   9  10      228.78      216.13     22.28 o 
   3   9  10       79.38       64.03     20.74 o 
   4   9  10      132.79      144.12     22.20 o 
   5   9  10      113.24       85.56     22.79 o 
   6   9  10       18.73        5.23     20.65 o 
   7   9  10       53.92       60.04     22.42 o 
   8   9  10       25.43      -13.31     22.40 o 
   0  10  10      219.93      170.06     22.79 o 
   1  10  10       32.95       76.54     20.88 o 
   2  10  10        6.08        9.39     19.50 o 
   3  10  10       59.51       71.85     20.77 o 
   4  10  10       98.17      106.12     22.76 o 
   5  10  10       11.20       62.83     20.69 o 
   6  10  10        8.33       41.05     22.01 o 
   7  10  10        5.80        8.56     21.84 o 
   8  10  10       25.59       19.60     22.11 o 
   0  11  10        1.55        9.75     20.50 o 
   1  11  10       14.70       63.26     20.22 o 
   2  11  10       19.15       -2.56     19.62 o 
   3  11  10      131.24      101.55     22.18 o 
   4  11  10       11.71       58.05     21.13 o 
   5  11  10        5.64        0.06     20.76 o 
   6  11  10       65.17       46.36     22.22 o 
   7  11  10       31.55      -14.30     22.24 o 
   8  11  10       33.88       25.62     22.61 o 
   0  12  10      129.10      129.81     23.06 o 
   1  12  10      128.69      108.63     22.11 o 
   2  12  10       88.11      119.10     22.26 o 
   3  12  10       44.24       67.52     22.07 o 
   4  12  10       61.70       47.38     23.42 o 
   5  12  10      125.05      132.14     24.78 o 
   6  12  10       18.30       13.10     21.70 o 
   7  12  10        1.96      -15.08     22.42 o 
   0  13  10        4.56      -15.88     20.72 o 
   1  13  10      147.74      154.32     23.19 o 
   2  13  10      263.84      218.04     28.23 o 
   3  13  10       50.37       85.10     23.35 o 
   4  13  10       68.30       18.77     23.84 o 
   5  13  10       71.85       72.09     23.94 o 
   6  13  10        1.95       14.45     22.31 o 
   7  13  10       20.24       24.97     22.57 o 
   0  14  10      172.84      158.96     25.09 o 
   1  14  10       86.47      123.86     24.29 o 
   2  14  10        6.80       -1.61     21.56 o 
   3  14  10       51.84       40.25     23.50 o 
   4  14  10       16.16       32.49     22.88 o 
   5  14  10       29.54       38.11     23.17 o 
   6  14  10        3.07      -12.62     23.22 o 
   0  15  10        8.11       22.29     23.82 o 
   1  15  10       12.68       23.37     22.88 o 
   2  15  10       19.89       39.87     23.40 o 
   3  15  10        2.65       34.86     24.21 o 
   4  15  10        5.89      -24.08     24.08 o 
   5  15  10       26.50       88.47     25.48 o 
   0  16  10      125.46      113.97     27.84 o 
   1  16  10        1.79       22.20     23.18 o 
   2  16  10       33.98       54.67     24.87 o 
   3  16  10       19.21       57.60     25.18 o 
   4  16  10       12.05       47.32     25.28 o 
   0  17  10       11.86      -18.39     25.71 o 
   1  17  10       41.45       74.34     25.73 o 
   2  17  10       44.28        8.20     25.50 o 
   1   0  11      805.33      819.92     40.57 o 
   2   0  11      929.90      940.68     44.73 o 
   3   0  11      539.63      574.08     29.22 o 
   4   0  11       10.10      -14.33     16.40 o 
   5   0  11        0.54       21.69     17.22 o 
   6   0  11       92.70       83.35     19.34 o 
   7   0  11      241.60      215.15     23.71 o 
   8   0  11       11.18       30.74     20.54 o 
   9   0  11       89.07      102.44     24.97 o 
   0   1  11        8.40       -6.99     15.78 o 
   1   1  11      687.81      710.21     33.64 o 
   2   1  11      514.58      500.96     26.51 o 
   3   1  11       53.19       48.08     16.39 o 
   4   1  11      101.18       78.21     18.25 o 
   5   1  11       14.83       -9.20     17.38 o 
   6   1  11      236.28      272.40     23.09 o 
   7   1  11       12.51       12.35     19.80 o 
   8   1  11       53.21       53.97     21.76 o 
   9   1  11       36.10       53.46     21.37 o 
   0   2  11     1759.05     1562.23     65.17 o 
   1   2  11       86.97       75.34     17.00 o 
   2   2  11      190.56      170.16     18.31 o 
   3   2  11      183.59      192.78     19.25 o 
   4   2  11       15.12      -16.90     16.90 o 
   5   2  11      238.56      242.86     21.33 o 
   6   2  11      491.51      481.54     28.47 o 
   7   2  11      218.57      234.27     23.64 o 
   8   2  11       65.33      102.76     21.72 o 
   9   2  11       36.35       50.51     22.65 o 
   0   3  11        0.45       -8.36     15.67 o 
   1   3  11      436.15      393.13     21.34 o 
   2   3  11      346.08      362.21     21.19 o 
   3   3  11      115.56      107.26     19.25 o 
   4   3  11      415.32      391.83     23.86 o 
   5   3  11      210.39      191.59     21.40 o 
   6   3  11       59.94       42.50     20.11 o 
   7   3  11      106.99       95.07     21.21 o 
   8   3  11       55.30       51.37     21.54 o 
   9   3  11       24.79       25.35     20.91 o 
   0   4  11        0.03      -16.40     16.40 o 
   1   4  11       27.73       27.52     16.55 o 
   2   4  11       59.47       74.01     17.77 o 
   3   4  11      367.83      320.57     22.51 o 
   4   4  11       41.73       48.53     17.94 o 
   5   4  11      242.05      246.14     22.96 o 
   6   4  11       14.62       15.09     19.27 o 
   7   4  11        1.04       31.94     19.90 o 
   8   4  11       53.86       77.44     22.44 o 
   9   4  11       28.15       24.87     20.59 o 
   0   5  11       32.84       19.04     17.04 o 
   1   5  11       83.79       74.57     17.64 o 
   2   5  11      206.64      217.47     20.72 o 
   3   5  11      122.16      100.69     19.58 o 
   4   5  11      257.71      270.33     21.72 o 
   5   5  11      519.35      516.74     27.29 o 
   6   5  11      377.14      345.83     25.79 o 
   7   5  11       76.49       56.45     22.66 o 
   8   5  11        9.30       41.84     21.96 o 
   9   5  11        0.77       45.64     20.31 o 
   0   6  11      152.30      138.60     19.94 o 
   1   6  11      114.27       94.32     18.97 o 
   2   6  11       94.01       86.43     18.76 o 
   3   6  11      359.08      429.41     27.47 o 
   4   6  11      255.59      303.10     23.17 o 
   5   6  11       49.47       59.84     20.10 o 
   6   6  11       20.96       45.29     19.84 o 
   7   6  11        1.58      -15.18     20.60 o 
   8   6  11       64.77       25.27     21.37 o 
   9   6  11       17.71      -19.82     19.82 o 
   0   7  11      212.22      254.28     21.97 o 
   1   7  11      466.99      457.36     25.10 o 
   2   7  11       65.00       56.22     18.70 o 
   3   7  11      192.72      178.63     21.24 o 
   4   7  11       14.40       -1.98     18.87 o 
   5   7  11      228.55      242.30     24.33 o 
   6   7  11        2.50       -0.45     20.69 o 
   7   7  11       83.17      100.59     23.20 o 
   8   7  11        3.98        6.53     20.80 o 
   9   7  11        5.36       -6.39     20.84 o 
   0   8  11        0.83       14.15     18.91 o 
   1   8  11      271.55      216.51     23.41 o 
   2   8  11      130.02       94.97     21.16 o 
   3   8  11       36.93        3.83     19.22 o 
   4   8  11      122.25      125.68     21.67 o 
   5   8  11       47.50       33.98     20.88 o 
   6   8  11       16.52        9.75     21.39 o 
   7   8  11       36.37       41.95     21.33 o 
   8   8  11        3.38        7.99     21.54 o 
   0   9  11       16.89       32.46     20.41 o 
   1   9  11       61.10       95.70     20.72 o 
   2   9  11       57.22       51.84     20.36 o 
   3   9  11       42.99       31.07     19.79 o 
   4   9  11       42.32       14.82     20.57 o 
   5   9  11      120.34      142.10     22.87 o 
   6   9  11       11.01       10.35     21.72 o 
   7   9  11       82.10       60.26     23.25 o 
   8   9  11       38.65       17.59     22.16 o 
   0  10  11       22.73       31.61     20.45 o 
   1  10  11      118.64      103.30     21.80 o 
   2  10  11      201.64      244.29     23.71 o 
   3  10  11       89.22      124.80     21.75 o 
   4  10  11        7.94       22.96     20.27 o 
   5  10  11      104.02      110.64     23.65 o 
   6  10  11       91.35      140.28     24.51 o 
   7  10  11       26.04       56.08     22.50 o 
   8  10  11        3.45      -18.97     22.36 o 
   0  11  11       11.64       20.29     20.69 o 
   1  11  11       38.59       25.83     20.96 o 
   2  11  11      102.91      122.15     22.85 o 
   3  11  11        6.84        2.49     20.77 o 
   4  11  11      173.33      189.95     24.43 o 
   5  11  11       12.08        8.46     22.59 o 
   6  11  11       23.56        4.20     22.19 o 
   7  11  11       41.01       20.59     23.78 o 
   0  12  11       17.30       28.91     20.53 o 
   1  12  11       18.27       47.88     20.90 o 
   2  12  11       22.91       35.32     22.11 o 
   3  12  11       80.62       45.63     23.17 o 
   4  12  11        0.34       42.72     21.30 o 
   5  12  11        9.19       33.00     24.17 o 
   6  12  11       49.36       21.61     25.08 o 
   7  12  11        9.74       10.13     22.48 o 
   0  13  11       67.57       20.40     23.37 o 
   1  13  11       76.03       75.91     23.19 o 
   2  13  11       45.58       42.06     23.12 o 
   3  13  11       68.25       50.78     23.25 o 
   4  13  11       19.45       62.09     23.17 o 
   5  13  11       12.78       18.90     23.36 o 
   6  13  11       14.18       31.51     22.98 o 
   0  14  11        3.27       -1.56     22.89 o 
   1  14  11       30.68       40.12     23.17 o 
   2  14  11        5.46       40.34     22.69 o 
   3  14  11       44.48       95.72     24.86 o 
   4  14  11       20.87       56.06     24.43 o 
   5  14  11       17.66       54.01     24.19 o 
   0  15  11        1.21       11.82     22.16 o 
   1  15  11       18.96        3.73     23.39 o 
   2  15  11       51.50       28.20     25.78 o 
   3  15  11       36.80       46.34     25.77 o 
   4  15  11       20.56        6.78     25.78 o 
   0  16  11        1.87      -25.40     25.40 o 
   1  16  11       16.38       39.06     24.80 o 
   2  16  11       18.16       -3.63     24.36 o 
   3  16  11       57.59       73.01     27.13 o 
   0  17  11        5.87        7.05     25.89 o 
   1  17  11        4.78      -25.35     25.35 o 
   0   0  12     2603.69     2697.20    101.88 o 
   1   0  12       20.05       27.93     16.92 o 
   2   0  12      212.61      210.24     20.09 o 
   3   0  12       50.89       33.25     17.94 o 
   4   0  12       66.52       61.55     18.67 o 
   5   0  12      105.72      136.67     20.67 o 
   6   0  12       70.55       55.32     19.93 o 
   7   0  12        3.64      -20.58     20.72 o 
   8   0  12        7.41       21.93     21.99 o 
   9   0  12        2.01       26.55     23.65 o 
   0   1  12       29.84       16.06     17.75 o 
   1   1  12     1243.41     1187.27     51.56 o 
   2   1  12       40.47       29.68     18.21 o 
   3   1  12      105.62       94.47     19.07 o 
   4   1  12       85.96       89.58     18.95 o 
   5   1  12      350.28      345.38     24.50 o 
   6   1  12       11.27        2.72     19.53 o 
   7   1  12       58.52       37.12     21.58 o 
   8   1  12       31.08        8.47     22.24 o 
   9   1  12       22.86       25.75     22.40 o 
   0   2  12     1665.12     1669.69     76.84 o 
   1   2  12      113.77      125.36     19.18 o 
   2   2  12      223.79      260.57     20.76 o 
   3   2  12      173.53      167.79     20.81 o 
   4   2  12      237.56      211.99     21.76 o 
   5   2  12      117.71      177.29     21.21 o 
   6   2  12      465.28      454.73     27.63 o 
   7   2  12        9.40       32.79     20.27 o 
   8   2  12       96.56      109.71     23.36 o 
   9   2  12       16.67       47.83     21.32 o 
   0   3  12       13.18       29.73     17.16 o 
   1   3  12      678.28      659.47     29.40 o 
   2   3  12       15.11       37.99     17.63 o 
   3   3  12      383.45      332.08     22.63 o 
   4   3  12       21.19       24.91     18.11 o 
   5   3  12      221.08      233.71     23.23 o 
   6   3  12       57.84       43.67     20.78 o 
   7   3  12      134.34      169.36     23.65 o 
   8   3  12       32.83      -22.47     22.47 o 
   9   3  12        5.60        4.92     21.91 o 
   0   4  12       40.41       15.46     17.75 o 
   1   4  12      123.06      140.50     20.04 o 
   2   4  12       74.34       67.69     18.44 o 
   3   4  12      293.72      299.09     22.83 o 
   4   4  12      209.11      209.92     21.45 o 
   5   4  12       34.47       21.21     19.55 o 
   6   4  12      108.73       89.78     21.90 o 
   7   4  12       52.06       12.33     22.04 o 
   8   4  12       31.58        2.64     21.19 o 
   9   4  12       45.72       71.53     23.22 o 
   0   5  12        9.16       14.27     17.75 o 
   1   5  12      310.80      326.15     22.90 o 
   2   5  12       72.73       85.14     19.70 o 
   3   5  12       59.24       64.67     20.62 o 
   4   5  12       26.30       -5.37     19.82 o 
   5   5  12        9.27       11.23     19.38 o 
   6   5  12       24.62       -5.52     20.16 o 
   7   5  12       58.79       59.79     22.23 o 
   8   5  12        0.96        1.97     21.19 o 
   9   5  12        7.76       25.86     21.89 o 
   0   6  12      135.74      142.07     21.38 o 
   1   6  12       96.88      109.14     20.73 o 
   2   6  12      448.40      503.63     26.21 o 
   3   6  12      134.86      155.56     22.02 o 
   4   6  12       66.55       57.80     21.01 o 
   5   6  12       60.89       66.20     20.66 o 
   6   6  12       44.44       75.12     22.37 o 
   7   6  12        9.51       -1.09     21.81 o 
   8   6  12        1.58      -17.46     20.97 o 
   0   7  12        4.64      -19.38     19.38 o 
   1   7  12      869.58      868.78     33.83 o 
   2   7  12      126.33      121.95     20.87 o 
   3   7  12       25.71       -6.38     19.69 o 
   4   7  12      169.65      151.46     22.91 o 
   5   7  12       63.68       75.07     21.32 o 
   6   7  12       45.65       20.34     21.76 o 
   7   7  12       71.24      112.46     23.43 o 
   8   7  12        6.21       -6.75     20.94 o 
   0   8  12      140.16      148.27     21.33 o 
   1   8  12        5.67        7.22     19.54 o 
   2   8  12       16.26       41.53     19.52 o 
   3   8  12        8.88      -10.34     20.17 o 
   4   8  12       66.24       53.66     21.60 o 
   5   8  12        7.88        7.81     21.25 o 
   6   8  12       20.52       15.79     22.31 o 
   7   8  12       24.21       47.32     22.65 o 
   8   8  12       10.92        0.13     21.61 o 
   0   9  12      416.63      414.27     26.86 o 
   1   9  12       12.06        1.35     19.70 o 
   2   9  12       19.31       25.95     20.06 o 
   3   9  12       18.03       10.48     20.29 o 
   4   9  12       11.74       -7.21     20.63 o 
   5   9  12       43.20       55.09     22.66 o 
   6   9  12       18.24        9.45     22.88 o 
   7   9  12       30.18        8.31     23.32 o 
   8   9  12       14.82       24.86     23.72 o 
   0  10  12      108.34       94.66     22.61 o 
   1  10  12        1.14      -19.89     19.89 o 
   2  10  12       68.84      107.07     21.59 o 
   3  10  12       36.09       41.29     21.41 o 
   4  10  12        6.52        0.73     20.79 o 
   5  10  12       21.35        4.36     23.14 o 
   6  10  12       29.92       21.04     23.56 o 
   7  10  12       70.68       59.08     24.99 o 
   0  11  12       32.17       42.59     21.96 o 
   1  11  12       62.22       65.71     22.42 o 
   2  11  12       11.23       15.44     21.41 o 
   3  11  12       19.41       36.62     20.80 o 
   4  11  12        4.30      -11.18     22.62 o 
   5  11  12        6.96       -7.93     22.59 o 
   6  11  12        0.55      -19.98     22.16 o 
   7  11  12        6.74      -21.93     23.73 o 
   0  12  12        0.10       10.12     21.52 o 
   1  12  12       56.94       65.94     22.21 o 
   2  12  12       49.83       54.02     22.73 o 
   3  12  12       24.67       28.47     23.27 o 
   4  12  12       10.77       17.53     23.24 o 
   5  12  12       40.84       72.66     24.80 o 
   6  12  12        2.83       32.33     23.03 o 
   0  13  12       20.41       26.63     22.22 o 
   1  13  12       41.88       61.49     23.35 o 
   2  13  12        4.09      -22.15     22.15 o 
   3  13  12        2.38       38.93     23.08 o 
   4  13  12       33.84       -4.62     24.06 o 
   5  13  12       15.65       23.18     24.91 o 
   0  14  12      112.62      141.68     26.19 o 
   1  14  12       52.03       52.06     24.43 o 
   2  14  12       26.91      -25.57     25.57 o 
   3  14  12       30.48       19.56     23.41 o 
   4  14  12       41.49       69.51     25.83 o 
   5  14  12       11.99       27.80     24.84 o 
   0  15  12       16.93       26.15     24.32 o 
   1  15  12       20.74       17.88     24.55 o 
   2  15  12       28.29       33.36     25.36 o 
   3  15  12       32.19       33.75     26.46 o 
   4  15  12       20.98       54.30     26.08 o 
   0  16  12       13.10      -13.89     25.67 o 
   1  16  12       18.04       49.54     26.08 o 
   2  16  12        6.21       15.30     25.94 o 
   1   0  13      263.71      254.43     22.57 o 
   2   0  13       15.40       12.53     18.64 o 
   3   0  13     1661.95     1778.87     72.71 o 
   4   0  13       40.61       33.26     19.41 o 
   5   0  13      254.45      228.62     24.22 o 
   6   0  13        5.32       -6.96     19.81 o 
   7   0  13       11.34       19.78     20.61 o 
   8   0  13       63.91       20.75     25.89 o 
   9   0  13       34.23       11.21     26.33 o 
   0   1  13       23.12       21.07     18.49 o 
   1   1  13      229.34      285.33     22.27 o 
   2   1  13      709.16      672.00     31.81 o 
   3   1  13       50.29       18.09     19.23 o 
   4   1  13      415.61      417.82     25.41 o 
   5   1  13       36.34      -13.84     19.58 o 
   6   1  13      170.81      186.56     22.94 o 
   7   1  13       66.67       51.52     22.94 o 
   8   1  13       27.18       30.44     23.44 o 
   9   1  13       15.39       12.38     23.68 o 
   0   2  13        9.78      -10.82     19.36 o 
   1   2  13       20.37       11.48     19.15 o 
   2   2  13      112.37      111.75     19.42 o 
   3   2  13      344.24      292.68     23.32 o 
   4   2  13      106.06       90.43     20.57 o 
   5   2  13      520.45      492.94     27.82 o 
   6   2  13        0.60        2.09     20.11 o 
   7   2  13        5.82       -5.23     20.59 o 
   8   2  13       19.49       29.94     22.46 o 
   9   2  13       15.63      -23.73     23.73 o 
   0   3  13      251.71      267.03     21.94 o 
   1   3  13       92.83       52.83     19.71 o 
   2   3  13      422.82      436.36     24.95 o 
   3   3  13      112.40      127.19     21.27 o 
   4   3  13       34.23       56.31     19.51 o 
   5   3  13      259.87      219.42     24.62 o 
   6   3  13       11.00       18.07     20.47 o 
   7   3  13        0.85       -8.76     21.39 o 
   8   3  13       31.08       30.26     22.85 o 
   9   3  13        0.11       -6.86     22.90 o 
   0   4  13       76.10       58.39     19.88 o 
   1   4  13       61.38       69.51     20.09 o 
   2   4  13       65.11       53.73     19.42 o 
   3   4  13       36.44       45.07     18.71 o 
   4   4  13        4.42       22.51     19.43 o 
   5   4  13        2.19        1.35     19.41 o 
   6   4  13       31.15       23.50     20.28 o 
   7   4  13       31.80      -14.87     21.55 o 
   8   4  13       14.71       20.39     22.88 o 
   0   5  13       28.26       11.39     18.99 o 
   1   5  13      202.48      210.50     22.70 o 
   2   5  13       72.04       17.31     20.97 o 
   3   5  13       19.97        3.97     19.86 o 
   4   5  13      320.41      289.99     26.29 o 
   5   5  13       23.60       18.86     20.74 o 
   6   5  13        0.14       -4.14     20.92 o 
   7   5  13      106.18      140.51     24.46 o 
   8   5  13       33.30       20.07     22.72 o 
   0   6  13      184.72      185.69     22.50 o 
   1   6  13      235.06      238.32     23.43 o 
   2   6  13       47.83       37.54     20.69 o 
   3   6  13      265.27      261.93     24.81 o 
   4   6  13       67.40       93.50     21.21 o 
   5   6  13       83.42       88.85     22.28 o 
   6   6  13       16.69       15.16     21.58 o 
   7   6  13       13.50       -6.56     22.83 o 
   8   6  13       12.89        2.79     22.21 o 
   0   7  13      226.31      238.65     23.74 o 
   1   7  13       45.41       45.61     21.39 o 
   2   7  13       37.64       -7.77     20.30 o 
   3   7  13       40.48       59.67     21.24 o 
   4   7  13      187.23      205.50     24.54 o 
   5   7  13        0.12      -16.16     20.26 o 
   6   7  13        8.03      -11.36     21.93 o 
   7   7  13        1.21       29.49     22.09 o 
   8   7  13        5.65       -5.26     22.75 o 
   0   8  13       97.80       87.45     22.42 o 
   1   8  13       33.73       14.79     21.95 o 
   2   8  13      198.23      127.99     24.03 o 
   3   8  13        7.19        7.11     20.72 o 
   4   8  13       64.70       61.90     22.28 o 
   5   8  13       66.11       85.06     22.72 o 
   6   8  13       46.36       40.12     23.40 o 
   7   8  13       11.89       11.61     22.44 o 
   0   9  13        1.74       -2.32     20.21 o 
   1   9  13       53.32       46.25     21.56 o 
   2   9  13        1.65      -20.44     20.44 o 
   3   9  13       13.10      -21.39     21.39 o 
   4   9  13      103.23      154.98     24.18 o 
   5   9  13        9.82       30.22     22.98 o 
   6   9  13       20.11       40.98     22.70 o 
   7   9  13       23.74       86.43     24.90 o 
   0  10  13      278.64      334.64     26.71 o 
   1  10  13       23.83       54.90     21.16 o 
   2  10  13       45.84       42.84     22.46 o 
   3  10  13        8.35        5.74     21.30 o 
   4  10  13       19.80       28.81     22.87 o 
   5  10  13       18.81        1.54     23.00 o 
   6  10  13       34.82       11.07     24.30 o 
   7  10  13        1.86       50.20     23.79 o 
   0  11  13       28.62        3.75     22.88 o 
   1  11  13       58.44       77.74     22.69 o 
   2  11  13       88.82      129.37     23.28 o 
   3  11  13       11.82       24.82     22.25 o 
   4  11  13        9.89       47.60     23.52 o 
   5  11  13       30.30       59.30     25.02 o 
   6  11  13        9.64       36.47     25.43 o 
   0  12  13        0.70        4.13     21.89 o 
   1  12  13       49.94       91.73     23.58 o 
   2  12  13       10.60      -20.36     22.24 o 
   3  12  13       14.22       53.47     23.41 o 
   4  12  13       12.84      -24.44     24.44 o 
   5  12  13       24.12       50.29     23.99 o 
   0  13  13       16.76      -15.42     23.25 o 
   1  13  13        0.05       36.11     22.89 o 
   2  13  13       28.97       11.51     24.40 o 
   3  13  13       76.44       79.83     26.61 o 
   4  13  13       12.82       17.37     25.24 o 
   5  13  13        4.22       22.38     25.92 o 
   0  14  13        2.50       24.26     22.76 o 
   1  14  13       57.42       18.63     25.11 o 
   2  14  13       25.90       43.31     25.45 o 
   3  14  13        9.84       35.87     25.53 o 
   4  14  13       14.17       21.35     26.72 o 
   0  15  13        8.05        2.90     25.15 o 
   1  15  13        1.32       -0.18     24.95 o 
   2  15  13       29.58       20.17     26.79 o 
   0   0  14      274.90      269.80     23.58 o 
   1   0  14       60.48       57.76     19.90 o 
   2   0  14       60.50       35.09     20.18 o 
   3   0  14      381.59      344.82     25.50 o 
   4   0  14      164.28      184.15     21.94 o 
   5   0  14      221.32      255.17     24.95 o 
   6   0  14       78.37      125.37     22.02 o 
   7   0  14       11.88       28.16     22.90 o 
   8   0  14        0.29       10.69     23.27 o 
   0   1  14      272.46      252.62     23.08 o 
   1   1  14       43.75       49.86     20.03 o 
   2   1  14       45.27       67.42     20.00 o 
   3   1  14       12.14       33.94     19.55 o 
   4   1  14        2.81      -19.50     19.50 o 
   5   1  14      307.13      321.60     26.21 o 
   6   1  14        9.25      -21.75     21.75 o 
   7   1  14       80.54      112.23     24.00 o 
   8   1  14       22.44       -0.28     24.03 o 
   0   2  14      316.62      320.88     23.96 o 
   1   2  14      178.21      163.01     22.76 o 
   2   2  14      141.46      160.07     21.45 o 
   3   2  14      161.35      162.46     22.01 o 
   4   2  14       61.58       75.99     20.14 o 
   5   2  14       73.68      112.49     22.54 o 
   6   2  14       83.86       74.57     22.92 o 
   7   2  14       59.14       39.74     23.96 o 
   8   2  14       33.70       31.56     24.36 o 
   0   3  14      470.85      457.68     27.13 o 
   1   3  14      229.40      196.63     22.69 o 
   2   3  14      193.67      177.85     22.54 o 
   3   3  14      168.46      203.53     23.05 o 
   4   3  14       51.10       35.07     19.74 o 
   5   3  14      124.26      121.05     22.91 o 
   6   3  14       91.78       59.74     24.34 o 
   7   3  14        6.50       31.10     22.36 o 
   8   3  14       17.31       24.22     23.48 o 
   0   4  14      161.95      152.18     23.53 o 
   1   4  14      115.07      129.32     21.57 o 
   2   4  14      134.32      147.06     22.03 o 
   3   4  14       18.42      -14.19     19.67 o 
   4   4  14       45.74       37.21     20.46 o 
   5   4  14       75.08      105.32     22.02 o 
   6   4  14       12.53       12.03     22.52 o 
   7   4  14       53.07        7.19     23.99 o 
   8   4  14       11.19       47.90     23.76 o 
   0   5  14       11.02       29.76     19.71 o 
   1   5  14      262.32      314.60     24.32 o 
   2   5  14       65.58       51.95     21.25 o 
   3   5  14       63.47       68.68     20.88 o 
   4   5  14      404.26      416.20     28.14 o 
   5   5  14        3.89        2.30     21.53 o 
   6   5  14       12.86       34.71     22.50 o 
   7   5  14       79.15      111.90     24.63 o 
   8   5  14        0.56      -17.70     23.50 o 
   0   6  14      534.47      592.48     36.92 o 
   1   6  14       28.53       35.40     21.34 o 
   2   6  14      318.83      297.88     25.12 o 
   3   6  14      119.98       69.67     23.16 o 
   4   6  14      235.53      214.55     25.42 o 
   5   6  14       77.23      101.79     22.74 o 
   6   6  14      140.34      141.14     26.36 o 
   7   6  14        5.33      -20.00     22.96 o 
   0   7  14        1.61       30.65     20.02 o 
   1   7  14      293.90      271.78     25.61 o 
   2   7  14      101.42      121.15     23.25 o 
   3   7  14       38.95       65.57     20.82 o 
   4   7  14       73.58       36.22     23.72 o 
   5   7  14       37.38       31.00     22.80 o 
   6   7  14        1.69        0.89     22.94 o 
   7   7  14       49.99       20.29     24.19 o 
   0   8  14       43.66       45.52     21.78 o 
   1   8  14       11.78      -20.77     20.77 o 
   2   8  14      107.33       86.18     23.67 o 
   3   8  14        2.19       -1.68     21.79 o 
   4   8  14       23.23        1.71     21.96 o 
   5   8  14      102.25       73.31     24.51 o 
   6   8  14        4.46        9.39     22.72 o 
   7   8  14        1.70       50.71     24.45 o 
   0   9  14       12.70        8.17     22.19 o 
   1   9  14       25.71       21.28     22.50 o 
   2   9  14       34.06       74.20     21.91 o 
   3   9  14      142.51      152.53     25.82 o 
   4   9  14       32.25       38.53     23.29 o 
   5   9  14       79.99       90.70     24.99 o 
   6   9  14       11.69      -24.10     24.10 o 
   0  10  14        0.20        4.59     22.20 o 
   1  10  14       40.85       33.05     23.00 o 
   2  10  14       57.20       62.88     23.34 o 
   3  10  14       27.67       58.00     22.85 o 
   4  10  14       13.90       10.08     23.84 o 
   5  10  14        0.76       33.95     23.88 o 
   6  10  14       84.48      172.70     26.09 o 
   0  11  14        3.34      -23.13     23.13 o 
   1  11  14        0.84        2.49     22.33 o 
   2  11  14       11.17       -3.11     22.49 o 
   3  11  14       17.12       16.90     23.20 o 
   4  11  14       18.91       61.74     24.60 o 
   5  11  14       12.45       -1.07     24.64 o 
   0  12  14        4.79      -10.45     22.91 o 
   1  12  14       11.48       40.08     23.35 o 
   2  12  14       29.47        6.26     22.89 o 
   3  12  14        7.80       47.68     24.80 o 
   4  12  14        1.93        8.41     24.90 o 
   5  12  14        9.33       44.50     25.97 o 
   0  13  14        0.16        2.97     24.06 o 
   1  13  14       54.18       43.48     25.41 o 
   2  13  14       47.76       53.77     25.20 o 
   3  13  14        2.66       21.11     24.28 o 
   4  13  14       12.85       10.50     26.84 o 
   0  14  14       73.15       82.50     26.72 o 
   1  14  14        4.12      -24.69     24.69 o 
   2  14  14       21.33       18.59     26.57 o 
   1   0  15      382.76      386.34     26.85 o 
   2   0  15       18.98       33.01     20.78 o 
   3   0  15      361.03      370.07     26.80 o 
   4   0  15        6.22        6.77     20.25 o 
   5   0  15       63.57       74.38     21.58 o 
   6   0  15       46.46       17.39     22.08 o 
   7   0  15        0.96       22.23     23.54 o 
   8   0  15       32.02       30.97     25.65 o 
   0   1  15        4.91       57.29     20.22 o 
   1   1  15       84.80      129.06     22.64 o 
   2   1  15      356.64      356.81     26.21 o 
   3   1  15       85.88      101.90     22.41 o 
   4   1  15      121.30       94.46     22.49 o 
   5   1  15       18.22       17.72     21.13 o 
   6   1  15       19.21       69.54     22.81 o 
   7   1  15        7.14       69.83     24.22 o 
   8   1  15        3.94      -25.00     25.00 o 
   0   2  15       20.76       25.34     20.84 o 
   1   2  15       88.04       83.75     21.31 o 
   2   2  15      218.72      180.55     23.57 o 
   3   2  15      173.58      153.04     23.18 o 
   4   2  15      205.87      181.88     24.06 o 
   5   2  15       29.37       31.76     21.37 o 
   6   2  15       15.82      -21.87     22.49 o 
   7   2  15        8.99       28.61     23.99 o 
   8   2  15       33.12       36.21     26.67 o 
   0   3  15       16.55       10.30     20.91 o 
   1   3  15      131.66      141.68     22.73 o 
   2   3  15       19.89        8.61     20.75 o 
   3   3  15      178.81      182.78     23.45 o 
   4   3  15       21.94       18.07     20.95 o 
   5   3  15       88.33      116.22     23.59 o 
   6   3  15       50.04       66.64     24.85 o 
   7   3  15        1.39       27.50     22.77 o 
   0   4  15       40.82       69.69     22.26 o 
   1   4  15        0.78       34.58     20.21 o 
   2   4  15      238.54      248.78     25.15 o 
   3   4  15      153.51      152.51     24.04 o 
   4   4  15      174.55      192.40     24.40 o 
   5   4  15        2.36       20.79     21.17 o 
   6   4  15       17.11        1.88     23.73 o 
   7   4  15        4.80       27.91     23.75 o 
   0   5  15        3.24       14.96     20.88 o 
   1   5  15      144.54      161.29     23.96 o 
   2   5  15       10.90       28.21     20.68 o 
   3   5  15      181.27      160.49     23.68 o 
   4   5  15       43.41       76.74     22.35 o 
   5   5  15       13.72       -8.58     21.74 o 
   6   5  15       15.12       25.87     24.54 o 
   7   5  15        3.62       -1.31     24.04 o 
   0   6  15       12.58        4.19     21.34 o 
   1   6  15       49.22       51.59     22.14 o 
   2   6  15        0.86       16.45     20.35 o 
   3   6  15       68.38       93.83     23.69 o 
   4   6  15      109.61      101.30     23.61 o 
   5   6  15        5.06       21.99     22.17 o 
   6   6  15       59.54       64.78     25.55 o 
   7   6  15       39.79       77.45     26.21 o 
   0   7  15        6.82       10.27     21.89 o 
   1   7  15       45.06       12.03     22.26 o 
   2   7  15       96.92       54.15     23.31 o 
   3   7  15      102.29       86.45     23.03 o 
   4   7  15       24.78       52.44     23.24 o 
   5   7  15        6.55       15.12     22.36 o 
   6   7  15        1.23       19.93     24.03 o 
   7   7  15        4.16        1.66     24.92 o 
   0   8  15        3.17       12.80     21.73 o 
   1   8  15        8.99        9.31     21.74 o 
   2   8  15       20.50      -21.39     22.37 o 
   3   8  15       16.07       25.90     22.31 o 
   4   8  15       22.02       32.70     23.69 o 
   5   8  15        2.09       29.13     23.73 o 
   6   8  15        0.76       29.49     24.02 o 
   0   9  15       86.26       70.07     23.61 o 
   1   9  15       15.72       46.05     22.12 o 
   2   9  15       24.65       -1.87     22.66 o 
   3   9  15       22.90       23.16     23.66 o 
   4   9  15       28.37       28.19     24.59 o 
   5   9  15       20.08       41.28     24.23 o 
   6   9  15        4.44       33.20     24.65 o 
   0  10  15      141.22      122.30     25.72 o 
   1  10  15       61.30       38.06     24.12 o 
   2  10  15       23.40       23.78     23.52 o 
   3  10  15        6.09        9.47     22.71 o 
   4  10  15        6.70       14.86     23.72 o 
   5  10  15       13.68        9.62     24.53 o 
   0  11  15        9.21       -2.57     22.96 o 
   1  11  15        5.34      -15.47     22.67 o 
   2  11  15       37.66       20.13     24.51 o 
   3  11  15       41.77       27.00     25.86 o 
   4  11  15        2.99       36.61     26.26 o 
   0  12  15        1.06      -22.24     24.37 o 
   1  12  15       10.85       11.57     23.84 o 
   2  12  15       15.68       35.57     25.79 o 
   3  12  15        6.95       36.24     25.01 o 
   4  12  15        8.20      -15.68     26.69 o 
   0  13  15        5.46      -24.67     24.67 o 
   1  13  15        8.78       53.02     25.44 o 
   2  13  15       15.39       33.54     26.67 o 
   0   0  16       21.22      -20.94     20.94 o 
   1   0  16        6.66       32.32     20.97 o 
   2   0  16        0.66       11.60     21.49 o 
   3   0  16        6.63        2.28     20.59 o 
   4   0  16      193.40      210.00     25.57 o 
   5   0  16       30.45       40.54     21.94 o 
   6   0  16        1.28       15.18     23.59 o 
   7   0  16        7.86       22.07     24.33 o 
   0   1  16        6.34       25.86     20.46 o 
   1   1  16       21.10       12.27     20.14 o 
   2   1  16       81.04       53.84     22.30 o 
   3   1  16       30.57       67.50     21.39 o 
   4   1  16       62.36       79.60     22.71 o 
   5   1  16       27.35       -0.47     22.69 o 
   6   1  16      105.53      158.55     27.11 o 
   7   1  16        1.34      -24.55     24.55 o 
   0   2  16        0.91       39.74     20.73 o 
   1   2  16       82.98       96.63     23.12 o 
   2   2  16        7.68       -9.75     21.45 o 
   3   2  16       62.71      112.71     21.80 o 
   4   2  16      103.89      140.13     22.87 o 
   5   2  16      116.88      146.84     25.47 o 
   6   2  16        7.58      -24.03     24.03 o 
   7   2  16       21.74       50.08     25.34 o 
   0   3  16      129.65       50.79     22.64 o 
   1   3  16       44.26       86.07     22.97 o 
   2   3  16      152.07      169.25     23.73 o 
   3   3  16        8.24       -2.93     20.79 o 
   4   3  16       14.49      -21.50     21.50 o 
   5   3  16       46.98       58.73     23.13 o 
   6   3  16       29.31       63.03     24.54 o 
   7   3  16       11.00      -14.76     26.02 o 
   0   4  16       14.03        9.73     21.07 o 
   1   4  16       49.81       60.66     22.22 o 
   2   4  16        0.41      -20.66     20.66 o 
   3   4  16      112.69      131.20     24.19 o 
   4   4  16       41.93       66.58     23.06 o 
   5   4  16       18.44       12.65     22.82 o 
   6   4  16       50.63       58.12     26.88 o 
   7   4  16        4.47       29.62     25.10 o 
   0   5  16       20.03       19.04     21.91 o 
   1   5  16        5.90       20.13     21.70 o 
   2   5  16       32.85       72.24     22.78 o 
   3   5  16       22.80       17.14     21.66 o 
   4   5  16        0.02       -2.55     22.05 o 
   5   5  16       32.65       41.85     24.29 o 
   6   5  16       11.68        5.10     24.55 o 
   0   6  16        0.37      -19.35     22.13 o 
   1   6  16       47.85       52.77     23.46 o 
   2   6  16       15.39       32.89     20.70 o 
   3   6  16       44.04       31.42     22.94 o 
   4   6  16       19.80        8.31     22.83 o 
   5   6  16        7.12       20.96     23.75 o 
   6   6  16        7.93       24.86     25.08 o 
   0   7  16      119.43      115.55     25.48 o 
   1   7  16       26.05        7.14     22.83 o 
   2   7  16       55.80       46.35     23.53 o 
   3   7  16        3.96      -22.74     22.74 o 
   4   7  16       29.25       10.97     24.12 o 
   5   7  16       11.57      -24.89     24.89 o 
   6   7  16       38.29       36.73     26.97 o 
   0   8  16        0.03      -22.64     22.64 o 
   1   8  16       11.99       -8.61     22.89 o 
   2   8  16       29.55       14.72     23.85 o 
   3   8  16       10.51       -8.47     23.26 o 
   4   8  16       44.28       67.79     25.19 o 
   5   8  16       11.03       24.63     25.60 o 
   0   9  16       10.10       15.63     23.68 o 
   1   9  16       16.76       -9.87     24.40 o 
   2   9  16       26.93       -1.99     23.81 o 
   3   9  16       41.28       26.07     26.20 o 
   4   9  16       18.39       79.36     24.31 o 
   5   9  16        6.33        0.11     25.48 o 
   0  10  16       16.94       -2.69     23.98 o 
   1  10  16       32.16      -11.92     25.25 o 
   2  10  16       30.34       43.08     24.33 o 
   3  10  16        6.08       14.74     24.58 o 
   4  10  16        2.85      -17.79     26.13 o 
   0  11  16       48.78       47.71     24.38 o 
   1  11  16       10.98      -12.18     25.25 o 
   2  11  16        1.16      -14.65     25.21 o 
   3  11  16        2.46      -13.72     26.08 o 
   0  12  16       21.48        4.98     26.02 o 
   1  12  16        6.22       13.00     25.93 o 
   2  12  16       12.80        0.00     26.39 o 
   1   0  17        9.28       12.55     22.52 o 
   2   0  17       82.40       89.97     23.31 o 
   3   0  17       24.09      -12.20     21.59 o 
   4   0  17        5.90        1.10     22.02 o 
   5   0  17       26.41       13.20     23.04 o 
   6   0  17       15.27      -21.05     24.44 o 
   0   1  17      226.61      237.29     27.09 o 
   1   1  17        5.58        8.50     21.53 o 
   2   1  17       39.78       60.17     22.01 o 
   3   1  17       33.23       59.99     22.53 o 
   4   1  17       35.58       20.96     21.38 o 
   5   1  17       34.35       32.78     23.11 o 
   6   1  17        6.97      -17.01     24.68 o 
   0   2  17       15.32       14.45     22.01 o 
   1   2  17       45.63       16.87     22.31 o 
   2   2  17       70.91      104.72     23.22 o 
   3   2  17        9.92        9.20     22.35 o 
   4   2  17        7.80       57.44     22.25 o 
   5   2  17       25.47       30.79     23.68 o 
   6   2  17       13.68       14.66     25.35 o 
   0   3  17       36.03       18.16     22.29 o 
   1   3  17       11.86      -22.24     22.24 o 
   2   3  17       16.02       13.84     22.27 o 
   3   3  17        7.87       24.11     22.37 o 
   4   3  17        0.33      -22.21     22.21 o 
   5   3  17       94.20       98.20     25.95 o 
   6   3  17       14.16       28.24     24.95 o 
   0   4  17        2.91      -10.10     23.37 o 
   1   4  17       27.42       72.28     22.71 o 
   2   4  17       11.87       84.47     22.33 o 
   3   4  17       23.44      -16.04     23.00 o 
   4   4  17        6.19       -2.77     23.23 o 
   5   4  17        5.29      -21.00     23.37 o 
   6   4  17        8.31       -1.92     25.54 o 
   0   5  17       45.49       66.83     23.47 o 
   1   5  17       46.95       16.46     23.87 o 
   2   5  17       33.61        9.31     23.38 o 
   3   5  17       56.89       72.55     24.06 o 
   4   5  17       20.28       -1.73     23.34 o 
   5   5  17        1.93        0.83     24.59 o 
   6   5  17       29.29       53.26     26.67 o 
   0   6  17       28.63       90.95     23.88 o 
   1   6  17       17.15      -22.39     23.03 o 
   2   6  17       44.88       44.06     23.47 o 
   3   6  17       18.52       56.70     23.87 o 
   4   6  17       27.56       18.62     24.96 o 
   5   6  17       11.39       -6.03     24.28 o 
   0   7  17        6.41       40.58     23.96 o 
   1   7  17       17.23       35.18     23.48 o 
   2   7  17       20.25       45.72     23.69 o 
   3   7  17       17.15       28.26     23.52 o 
   4   7  17        0.89       -1.47     24.33 o 
   5   7  17       14.26       24.12     26.12 o 
   0   8  17        7.70       41.54     24.23 o 
   1   8  17       21.01       32.15     24.08 o 
   2   8  17       70.44       94.20     26.18 o 
   3   8  17       13.99       29.62     25.34 o 
   4   8  17       20.52       59.87     25.77 o 
   0   9  17       33.14       54.82     25.74 o 
   1   9  17       15.12       53.38     24.08 o 
   2   9  17        3.64        5.80     24.48 o 
   3   9  17       13.44       10.58     24.71 o 
   4   9  17       53.37       45.98     26.97 o 
   0  10  17        1.03       -7.99     25.38 o 
   1  10  17       43.12       29.59     26.62 o 
   2  10  17        0.74      -25.66     25.66 o 
   3  10  17       10.19       20.22     25.54 o 
   0  11  17       18.58       15.36     26.15 o 
   1  11  17        2.69      -25.95     25.95 o 
   0   0  18       13.85       46.24     23.61 o 
   1   0  18       17.98       19.63     23.34 o 
   2   0  18        0.48        1.67     22.28 o 
   3   0  18       12.82      -18.68     22.16 o 
   4   0  18       57.78       19.21     23.97 o 
   5   0  18       10.41       30.83     25.00 o 
   0   1  18       67.52       55.08     23.93 o 
   1   1  18       48.77       13.49     23.74 o 
   2   1  18       46.59       32.43     23.57 o 
   3   1  18       12.86       20.89     22.16 o 
   4   1  18       38.79        6.39     23.26 o 
   5   1  18       32.80       46.35     25.02 o 
   0   2  18        4.92      -22.23     22.23 o 
   1   2  18       24.40       18.54     24.00 o 
   2   2  18       16.00       37.34     22.71 o 
   3   2  18       35.75       25.37     22.56 o 
   4   2  18       20.97       33.48     23.01 o 
   5   2  18       58.45       89.30     26.28 o 
   0   3  18       34.45        8.63     23.85 o 
   1   3  18        7.06      -21.51     23.58 o 
   2   3  18       13.52       49.85     23.50 o 
   3   3  18        9.16       26.65     23.53 o 
   4   3  18       41.38        5.76     24.06 o 
   5   3  18       54.82       57.21     26.52 o 
   0   4  18        3.71       16.47     23.56 o 
   1   4  18        6.99       21.95     24.16 o 
   2   4  18       73.97       35.12     25.31 o 
   3   4  18        6.94       17.27     23.50 o 
   4   4  18        6.19      -23.49     23.49 o 
   5   4  18        7.49      -16.55     26.81 o 
   0   5  18       15.22       36.48     23.80 o 
   1   5  18       26.90       30.40     24.11 o 
   2   5  18       10.83       24.61     23.96 o 
   3   5  18       77.46      151.01     26.97 o 
   4   5  18        3.17       35.49     24.87 o 
   0   6  18        9.39       35.86     24.24 o 
   1   6  18       35.41       48.46     23.50 o 
   2   6  18       56.40       36.89     25.84 o 
   3   6  18       38.63       33.36     24.90 o 
   4   6  18       47.49       36.26     27.16 o 
   0   7  18       22.08       60.20     24.55 o 
   1   7  18       31.22       34.17     25.86 o 
   2   7  18       10.58       41.08     25.75 o 
   3   7  18       17.62       45.70     26.62 o 
   4   7  18       16.03       -1.08     26.28 o 
   0   8  18       53.37       90.40     27.20 o 
   1   8  18       19.28       25.01     25.77 o 
   2   8  18       11.09       39.26     25.38 o 
   3   8  18       56.25       65.09     27.45 o 
   0   9  18       33.33       57.55     26.60 o 
   1   9  18       28.29       10.73     26.79 o 
   2   9  18       27.17        3.04     27.18 o 
   1   0  19        0.56      -23.74     23.74 o 
   2   0  19       11.94        1.91     22.95 o 
   3   0  19        6.42        0.80     23.72 o 
   4   0  19       15.48       -1.49     23.99 o 
   0   1  19       20.58       15.49     24.40 o 
   1   1  19       13.51       33.67     23.44 o 
   2   1  19        3.08      -23.19     23.19 o 
   3   1  19       39.66       57.91     24.80 o 
   4   1  19        7.09       34.09     24.57 o 
   0   2  19        0.06        1.90     23.44 o 
   1   2  19        1.22       -3.28     24.05 o 
   2   2  19        0.51       35.89     24.08 o 
   3   2  19        1.33       27.57     23.60 o 
   4   2  19       41.26       43.63     25.85 o 
   0   3  19       22.45       41.50     25.25 o 
   1   3  19        9.14       30.91     25.33 o 
   2   3  19        5.28       44.89     23.50 o 
   3   3  19        1.80      -23.94     23.94 o 
   4   3  19        4.59       -6.01     24.89 o 
   0   4  19        2.08       10.95     23.79 o 
   1   4  19       28.00       11.11     25.05 o 
   2   4  19       22.86       21.51     24.46 o 
   3   4  19       29.41       63.81     25.97 o 
   0   5  19       33.02       48.71     26.70 o 
   1   5  19       13.50       -8.81     25.98 o 
   2   5  19       11.11      -11.56     25.92 o 
   3   5  19        2.28       16.22     26.63 o 
   0   6  19       50.37       19.09     26.75 o 
   1   6  19       23.56       63.78     26.10 o 
   2   6  19       24.02       -5.22     24.90 o 
   0   7  19        2.83       -6.51     26.07 o 
   1   7  19       17.63       -0.11     26.70 o 
   0   0  20       23.50       42.07     25.32 o 
   1   0  20       16.59       12.83     24.49 o 
   2   0  20        7.87      -15.19     24.89 o 
   0   1  20        0.82       51.84     25.82 o 
   1   1  20        2.88        0.97     25.05 o 
   2   1  20        9.55       21.95     25.22 o 
   0   2  20        2.08        4.14     25.66 o 
   1   2  20        0.12       20.91     25.31 o 
   2   2  20       17.39       23.21     24.20 o 
   0   3  20        0.18      -24.18     25.33 o 
   1   3  20        2.35       -6.92     25.70 o 
   2   3  20       23.83       43.57     25.65 o 
   0   4  20       11.24       35.42     26.95 o 
   1   4  20        2.37      -23.58     25.80 o 
                                                 
